# Supplementary material for: 2-(4-Isopropyl-4-methyl-5-oxo-4,5-dihydro-1H-imidazol-2-yl)-5-methyl­nicotinic acid
Source: Acta Crystallogr Sect E Struct Rep Online. 2012 May 12;68(Pt 6):o1692. doi: 10.1107/S1600536812020478 (PMC3379288; doi:10.1107/S1600536812020478)
Supplement: Supplementary file 1 [file e-68-o1692-sup1.cif]

##############################################################################
#                                                                            #
# This CIF contains the data in a paper accepted for publication in          #
# Acta Crystallographica Section E. It conforms to the requirements of       #
# Notes for Authors for Acta Crystallographica Section E, and has been       #
# peer reviewed under the auspices of the IUCr Commission on Journals.       #
#                                                                            #
# Full details of the Crystallographic Information File format               #
# are given in the paper "The Crystallographic Information File (CIF):       #
# a New Standard Archive File for Crystallography" by S. R. Hall, F. H.      #
# Allen and I. D. Brown [Acta Cryst. (1991), A47, 655-685].                  #
#                                                                            #
# The current version of the core CIF dictionary is obtainable from          #
# ftp://ftp.iucr.org/pub/cif_core.dic.                                       #
#                                                                            #
# Software is freely available for graphical display of the structure(s)     #
# in this CIF. For information consult the CIF software page                 #
# http://www.iucr.org/resources/cif/software.                                #
#                                                                            #
# This file may be used for bona fide research purposes within the           #
# scientific community so long as proper attribution is given to the journal # 
# article from which it was obtained.                                        #
#                                                                            #
##############################################################################
data_I
_audit_creation_method     SHELXL-97
_chemical_name_systematic
;
2-(4-Isopropyl-4-methyl-5-oxo-4,5-dihydro-1<i>H</i>-imidazol-2-yl)-
5-methylnicotinic acid
;
_chemical_name_common     ?
_chemical_formula_moiety     'C14 H17 N3 O3'
_chemical_formula_sum     'C14 H17 N3 O3'
_chemical_formula_iupac     'C14 H17 N3 O3'
_chemical_formula_weight     275.31
_chemical_melting_point     ?
_symmetry_cell_setting     monoclinic
_symmetry_space_group_name_H-M     'P 21/c'
_symmetry_space_group_name_Hall     '-P 2ybc'
loop_
    _symmetry_equiv_pos_as_xyz
    'x, y, z'
    '-x, y+1/2, -z+1/2'
    '-x, -y, -z'
    'x, -y-1/2, z-1/2'
_cell_length_a     12.102(2)
_cell_length_b     16.035(3)
_cell_length_c     7.2883(15)
_cell_angle_alpha     90.00
_cell_angle_beta     94.17(3)
_cell_angle_gamma     90.00
_cell_volume     1410.6(5)
_cell_formula_units_Z     4
_cell_measurement_reflns_used     10539
_cell_measurement_theta_min     3.05
_cell_measurement_theta_max     27.43
_cell_measurement_temperature     293(2)
_exptl_crystal_description     block
_exptl_crystal_colour     colorless
_exptl_crystal_size_max     0.60
_exptl_crystal_size_mid     0.30
_exptl_crystal_size_min     0.18
_exptl_crystal_density_diffrn     1.296
_exptl_crystal_density_meas     ?
_exptl_crystal_density_method     'not measured'
_exptl_crystal_F_000     584
_exptl_absorpt_coefficient_mu     0.093
_exptl_absorpt_correction_type     multi-scan
_exptl_absorpt_process_details     '(ABSCOR; Higashi, 1995)'
_exptl_absorpt_correction_T_min     0.9461
_exptl_absorpt_correction_T_max     0.9836
_exptl_special_details
;
;
_diffrn_ambient_temperature     293(2)
_diffrn_radiation_type     MoK\a
_diffrn_radiation_wavelength     0.71073
_diffrn_radiation_source     'fine-focus sealed tube'
_diffrn_radiation_monochromator     graphite
_diffrn_measurement_device_type     'Rigaku R-AXIS RAPID'
_diffrn_measurement_method     '\w scan'
_diffrn_detector_area_resol_mean     ?
_diffrn_reflns_number     13471
_diffrn_reflns_av_R_equivalents     0.0331
_diffrn_reflns_av_sigmaI/netI     0.0313
_diffrn_reflns_theta_min     3.05
_diffrn_reflns_theta_max     27.45
_diffrn_reflns_theta_full     27.45
_diffrn_measured_fraction_theta_max     0.992
_diffrn_measured_fraction_theta_full     0.992
_diffrn_reflns_limit_h_min     -15
_diffrn_reflns_limit_h_max     15
_diffrn_reflns_limit_k_min     -20
_diffrn_reflns_limit_k_max     20
_diffrn_reflns_limit_l_min     -9
_diffrn_reflns_limit_l_max     9
_diffrn_standards_number     0
_diffrn_standards_interval_count     0
_diffrn_standards_interval_time     0
_diffrn_standards_decay_%     0
_refine_special_details
;
 Refinement of F^2^ against ALL reflections.  The weighted R-factor wR and
 goodness of fit S are based on F^2^, conventional R-factors R are based
 on F, with F set to zero for negative F^2^. The threshold expression of
 F^2^ > 2sigma(F^2^) is used only for calculating R-factors(gt) etc. and is
 not relevant to the choice of reflections for refinement.  R-factors based
 on F^2^ are statistically about twice as large as those based on F, and R-
 factors based on ALL data will be even larger.
;
_reflns_number_total     3202
_reflns_number_gt     2234
_reflns_threshold_expression     I>2sigma(I)
_refine_ls_structure_factor_coef     Fsqd
_refine_ls_matrix_type     full
_refine_ls_R_factor_all     0.0628
_refine_ls_R_factor_gt     0.0455
_refine_ls_wR_factor_gt     0.1344
_refine_ls_wR_factor_ref     0.1445
_refine_ls_goodness_of_fit_ref     0.996
_refine_ls_restrained_S_all     0.996
_refine_ls_number_reflns     3202
_refine_ls_number_parameters     192
_refine_ls_number_restraints     2
_refine_ls_hydrogen_treatment     mixed
_refine_ls_weighting_scheme     calc
_refine_ls_weighting_details
         'calc w=1/[\s^2^(Fo^2^)+(0.0979P)^2^+0.0000P] where P=(Fo^2^+2Fc^2^)/3'
_atom_sites_solution_hydrogens     geom
_atom_sites_solution_primary     direct
_atom_sites_solution_secondary     difmap
_refine_ls_shift/su_max     0.001
_refine_ls_shift/su_mean     0.000
_refine_diff_density_max     0.275
_refine_diff_density_min     -0.171
_refine_ls_extinction_method     none
_refine_ls_extinction_coef     ?
loop_
    _atom_type_symbol
    _atom_type_description
    _atom_type_scat_dispersion_real
    _atom_type_scat_dispersion_imag
    _atom_type_scat_source
    'C' 'C' 0.0033 0.0016
                         'International Tables Vol C Tables 4.2.6.8 and 6.1.1.4'
    'H' 'H' 0.0000 0.0000
                         'International Tables Vol C Tables 4.2.6.8 and 6.1.1.4'
    'N' 'N' 0.0061 0.0033
                         'International Tables Vol C Tables 4.2.6.8 and 6.1.1.4'
    'O' 'O' 0.0106 0.0060
                         'International Tables Vol C Tables 4.2.6.8 and 6.1.1.4'
_computing_data_collection     'RAPID-AUTO (Rigaku, 1998)'
_computing_cell_refinement     'RAPID-AUTO (Rigaku, 1998)'
_computing_data_reduction     'CrystalClear (Rigaku/MSC, 2002)'
_computing_structure_solution     'SHELXS97 (Sheldrick, 2008)'
_computing_structure_refinement     'SHELXL97 (Sheldrick, 2008)'
_computing_molecular_graphics     'SHELXTL (Sheldrick, 2008)'
_computing_publication_material     'SHELXL97 (Sheldrick, 2008)'
loop_
    _atom_site_type_symbol
    _atom_site_label
    _atom_site_fract_x
    _atom_site_fract_y
    _atom_site_fract_z
    _atom_site_U_iso_or_equiv
    _atom_site_adp_type
    _atom_site_calc_flag
    _atom_site_refinement_flags
    _atom_site_occupancy
    _atom_site_symmetry_multiplicity
    _atom_site_disorder_assembly
    _atom_site_disorder_group
    C C1 1.01695(11) 0.78025(8) 0.26937(16) 0.0326(3) Uani d . 1 1 . .
    C C2 1.12083(12) 0.76017(9) 0.35266(18) 0.0377(3) Uani d . 1 1 . .
    H H2 1.1400 0.7043 0.3680 0.045 Uiso calc R 1 1 . .
    C C3 1.19647(12) 0.82072(10) 0.41336(19) 0.0414(3) Uani d . 1 1 . .
    C C4 1.16383(14) 0.90226(10) 0.3862(2) 0.0502(4) Uani d . 1 1 . .
    H H4 1.2136 0.9439 0.4251 0.060 Uiso calc R 1 1 . .
    C C5 0.99292(11) 0.86611(8) 0.25086(18) 0.0343(3) Uani d . 1 1 . .
    C C6 0.94567(12) 0.70446(8) 0.2115(2) 0.0380(3) Uani d . 1 1 . .
    C C7 1.30826(14) 0.79919(12) 0.5050(2) 0.0574(5) Uani d . 1 1 . .
    H H7A 1.3650 0.8150 0.4264 0.086 Uiso calc R 1 1 . .
    H H7B 1.3122 0.7402 0.5275 0.086 Uiso calc R 1 1 . .
    H H7C 1.3189 0.8286 0.6197 0.086 Uiso calc R 1 1 . .
    C C8 0.88794(12) 0.90408(8) 0.17407(18) 0.0364(3) Uani d . 1 1 . .
    C C9 0.77171(13) 1.00954(9) 0.1004(2) 0.0463(4) Uani d . 1 1 . .
    C C10 0.71625(13) 0.92605(9) 0.0469(2) 0.0403(3) Uani d . 1 1 . .
    C C11 0.60962(13) 0.91307(11) 0.1470(2) 0.0502(4) Uani d . 1 1 . .
    H H11 0.5570 0.9565 0.1037 0.060 Uiso calc R 1 1 . .
    C C12 0.69487(16) 0.92380(12) -0.1627(2) 0.0565(5) Uani d . 1 1 . .
    H H12A 0.7637 0.9304 -0.2187 0.085 Uiso calc R 1 1 . .
    H H12B 0.6455 0.9683 -0.2015 0.085 Uiso calc R 1 1 . .
    H H12C 0.6620 0.8713 -0.1991 0.085 Uiso calc R 1 1 . .
    C C13 0.62931(18) 0.92271(16) 0.3541(2) 0.0755(6) Uani d . 1 1 . .
    H H13A 0.6825 0.8821 0.4004 0.113 Uiso calc R 1 1 . .
    H H13B 0.5609 0.9145 0.4104 0.113 Uiso calc R 1 1 . .
    H H13C 0.6570 0.9777 0.3823 0.113 Uiso calc R 1 1 . .
    C C14 0.5557(2) 0.82921(17) 0.1010(4) 0.0935(8) Uani d . 1 1 . .
    H H14A 0.6040 0.7852 0.1465 0.140 Uiso calc R 1 1 . .
    H H14B 0.5424 0.8240 -0.0299 0.140 Uiso calc R 1 1 . .
    H H14C 0.4866 0.8255 0.1576 0.140 Uiso calc R 1 1 . .
    N N1 1.06558(11) 0.92563(7) 0.30766(19) 0.0475(3) Uani d . 1 1 . .
    N N2 0.80181(10) 0.86483(7) 0.10681(16) 0.0382(3) Uani d . 1 1 . .
    N N3 0.87614(11) 0.98947(8) 0.17332(19) 0.0459(3) Uani d D 1 1 . .
    H H3 0.9282(14) 1.0274(10) 0.208(3) 0.066(5) Uiso d D 1 1 . .
    O O1 0.85037(10) 0.71349(6) 0.12055(16) 0.0499(3) Uani d D 1 1 . .
    H H1 0.8310(18) 0.7624(4) 0.109(3) 0.075 Uiso d D 1 1 . .
    O O2 0.98114(10) 0.63550(7) 0.25044(19) 0.0606(4) Uani d . 1 1 . .
    O O3 0.73227(11) 1.07853(7) 0.0816(2) 0.0687(4) Uani d . 1 1 . .
loop_
    _atom_site_aniso_label
    _atom_site_aniso_U_11
    _atom_site_aniso_U_22
    _atom_site_aniso_U_33
    _atom_site_aniso_U_12
    _atom_site_aniso_U_13
    _atom_site_aniso_U_23
    C1 0.0366(7) 0.0277(6) 0.0341(6) 0.0013(5) 0.0064(5) 0.0019(5)
    C2 0.0377(8) 0.0335(7) 0.0422(7) 0.0061(6) 0.0051(6) 0.0037(5)
    C3 0.0362(8) 0.0468(8) 0.0412(7) 0.0022(6) 0.0021(6) 0.0027(6)
    C4 0.0417(9) 0.0429(9) 0.0641(9) -0.0103(7) -0.0101(7) 0.0015(7)
    C5 0.0353(7) 0.0283(6) 0.0392(7) -0.0019(5) 0.0021(5) 0.0023(5)
    C6 0.0399(8) 0.0271(7) 0.0474(7) 0.0013(6) 0.0054(6) -0.0007(5)
    C7 0.0376(9) 0.0683(12) 0.0649(10) 0.0034(8) -0.0059(7) 0.0029(8)
    C8 0.0389(8) 0.0257(7) 0.0444(7) -0.0004(5) 0.0019(6) 0.0017(5)
    C9 0.0439(9) 0.0318(8) 0.0625(9) 0.0029(6) -0.0005(7) 0.0021(6)
    C10 0.0389(8) 0.0338(7) 0.0470(8) 0.0030(6) -0.0049(6) 0.0013(6)
    C11 0.0362(8) 0.0590(10) 0.0543(9) -0.0013(7) -0.0032(6) -0.0023(7)
    C12 0.0643(11) 0.0590(11) 0.0454(8) 0.0105(8) -0.0020(7) 0.0053(7)
    C13 0.0623(13) 0.1113(19) 0.0536(10) -0.0148(11) 0.0090(9) -0.0095(10)
    C14 0.0753(16) 0.1046(18) 0.1019(17) -0.0496(14) 0.0153(13) -0.0230(14)
    N1 0.0431(8) 0.0325(7) 0.0652(8) -0.0056(5) -0.0082(6) 0.0031(6)
    N2 0.0370(7) 0.0290(6) 0.0478(6) -0.0004(5) -0.0033(5) 0.0015(5)
    N3 0.0406(7) 0.0266(6) 0.0689(8) -0.0005(5) -0.0075(6) -0.0002(5)
    O1 0.0463(6) 0.0279(5) 0.0737(7) -0.0019(5) -0.0094(5) -0.0031(5)
    O2 0.0548(7) 0.0265(5) 0.0989(9) 0.0039(5) -0.0055(6) 0.0038(5)
    O3 0.0566(8) 0.0315(6) 0.1157(11) 0.0103(5) -0.0100(7) 0.0003(6)
_geom_special_details
;
 All esds (except the esd in the dihedral angle between two l.s. planes)
 are estimated using the full covariance matrix.  The cell esds are taken
 into account individually in the estimation of esds in distances, angles
 and torsion angles; correlations between esds in cell parameters are only
 used when they are defined by crystal symmetry.  An approximate (isotropic)
 treatment of cell esds is used for estimating esds involving l.s. planes.
;
loop_
    _geom_bond_atom_site_label_1
    _geom_bond_atom_site_label_2
    _geom_bond_site_symmetry_2
    _geom_bond_distance
    _geom_bond_publ_flag
    C1 C2 . 1.393(2) ?
    C1 C5 . 1.4116(18) ?
    C1 C6 . 1.5317(19) ?
    C2 C3 . 1.385(2) ?
    C2 H2 . 0.9300 ?
    C3 C4 . 1.376(2) ?
    C3 C7 . 1.505(2) ?
    C4 N1 . 1.335(2) ?
    C4 H4 . 0.9300 ?
    C5 N1 . 1.3426(18) ?
    C5 C8 . 1.4813(19) ?
    C6 O2 . 1.2124(17) ?
    C6 O1 . 1.2959(19) ?
    C7 H7A . 0.9600 ?
    C7 H7B . 0.9600 ?
    C7 H7C . 0.9600 ?
    C8 N2 . 1.2840(18) ?
    C8 N3 . 1.3767(18) ?
    C9 O3 . 1.2087(18) ?
    C9 N3 . 1.373(2) ?
    C9 C10 . 1.535(2) ?
    C10 N2 . 1.4699(17) ?
    C10 C12 . 1.531(2) ?
    C10 C11 . 1.542(2) ?
    C11 C13 . 1.519(2) ?
    C11 C14 . 1.521(3) ?
    C11 H11 . 0.9800 ?
    C12 H12A . 0.9600 ?
    C12 H12B . 0.9600 ?
    C12 H12C . 0.9600 ?
    C13 H13A . 0.9600 ?
    C13 H13B . 0.9600 ?
    C13 H13C . 0.9600 ?
    C14 H14A . 0.9600 ?
    C14 H14B . 0.9600 ?
    C14 H14C . 0.9600 ?
    N3 H3 . 0.898(9) ?
    O1 H1 . 0.8203(10) ?
loop_
    _geom_angle_atom_site_label_1
    _geom_angle_atom_site_label_2
    _geom_angle_atom_site_label_3
    _geom_angle_site_symmetry_1
    _geom_angle_site_symmetry_3
    _geom_angle
    _geom_angle_publ_flag
    C2 C1 C5 . . 116.11(12) ?
    C2 C1 C6 . . 114.13(12) ?
    C5 C1 C6 . . 129.76(12) ?
    C3 C2 C1 . . 122.12(13) ?
    C3 C2 H2 . . 118.9 ?
    C1 C2 H2 . . 118.9 ?
    C4 C3 C2 . . 116.36(13) ?
    C4 C3 C7 . . 121.43(15) ?
    C2 C3 C7 . . 122.21(15) ?
    N1 C4 C3 . . 124.46(14) ?
    N1 C4 H4 . . 117.8 ?
    C3 C4 H4 . . 117.8 ?
    N1 C5 C1 . . 122.55(13) ?
    N1 C5 C8 . . 110.42(12) ?
    C1 C5 C8 . . 127.01(12) ?
    O2 C6 O1 . . 120.56(13) ?
    O2 C6 C1 . . 118.47(13) ?
    O1 C6 C1 . . 120.97(11) ?
    C3 C7 H7A . . 109.5 ?
    C3 C7 H7B . . 109.5 ?
    H7A C7 H7B . . 109.5 ?
    C3 C7 H7C . . 109.5 ?
    H7A C7 H7C . . 109.5 ?
    H7B C7 H7C . . 109.5 ?
    N2 C8 N3 . . 113.88(12) ?
    N2 C8 C5 . . 126.36(12) ?
    N3 C8 C5 . . 119.75(12) ?
    O3 C9 N3 . . 127.10(15) ?
    O3 C9 C10 . . 127.42(15) ?
    N3 C9 C10 . . 105.48(12) ?
    N2 C10 C12 . . 110.19(13) ?
    N2 C10 C9 . . 102.79(11) ?
    C12 C10 C9 . . 108.25(13) ?
    N2 C10 C11 . . 111.41(12) ?
    C12 C10 C11 . . 112.47(13) ?
    C9 C10 C11 . . 111.28(13) ?
    C13 C11 C14 . . 110.02(17) ?
    C13 C11 C10 . . 112.34(14) ?
    C14 C11 C10 . . 112.06(15) ?
    C13 C11 H11 . . 107.4 ?
    C14 C11 H11 . . 107.4 ?
    C10 C11 H11 . . 107.4 ?
    C10 C12 H12A . . 109.5 ?
    C10 C12 H12B . . 109.5 ?
    H12A C12 H12B . . 109.5 ?
    C10 C12 H12C . . 109.5 ?
    H12A C12 H12C . . 109.5 ?
    H12B C12 H12C . . 109.5 ?
    C11 C13 H13A . . 109.5 ?
    C11 C13 H13B . . 109.5 ?
    H13A C13 H13B . . 109.5 ?
    C11 C13 H13C . . 109.5 ?
    H13A C13 H13C . . 109.5 ?
    H13B C13 H13C . . 109.5 ?
    C11 C14 H14A . . 109.5 ?
    C11 C14 H14B . . 109.5 ?
    H14A C14 H14B . . 109.5 ?
    C11 C14 H14C . . 109.5 ?
    H14A C14 H14C . . 109.5 ?
    H14B C14 H14C . . 109.5 ?
    C4 N1 C5 . . 118.40(13) ?
    C8 N2 C10 . . 108.71(11) ?
    C9 N3 C8 . . 109.09(12) ?
    C9 N3 H3 . . 123.8(13) ?
    C8 N3 H3 . . 127.1(14) ?
    C6 O1 H1 . . 113.3(16) ?
loop_
    _geom_hbond_atom_site_label_D
    _geom_hbond_atom_site_label_H
    _geom_hbond_atom_site_label_A
    _geom_hbond_site_symmetry_A
    _geom_hbond_distance_DH
    _geom_hbond_distance_HA
    _geom_hbond_distance_DA
    _geom_hbond_angle_DHA
    O1 H1 N2 . 0.8203(10) 1.681(3) 2.4972(16) 173(2)
    N3 H3 O2 2_755 0.898(9) 2.062(11) 2.9387(18) 165.0(19)
data_global
_journal_date_recd_electronic     2012-04-28
_journal_date_accepted     2012-05-07
_journal_name_full     'Acta Crystallographica, Section E'
_journal_year     2012
_journal_volume     68
_journal_issue      6
_journal_page_first     o1692
_journal_page_last     o1692
_journal_paper_category     QO
_journal_paper_doi     10.1107/S1600536812020478
_journal_coeditor_code     NG5267
_publ_contact_author_name     'Dr. Jin-Sheng, Gao'
_publ_contact_author_address
;
Engineering Research Center of Pesticide of Heilongjiang University,
Heilongjiang University
Harbin 150080
People's Republic of China;
;
_publ_contact_author_email     hgf1000@163.com
_publ_contact_author_fax     '(86)451 8660 9151'
_publ_contact_author_phone     '(86)451 8660 9001'
_publ_section_title
;\
2-(4-Isopropyl-4-methyl-5-oxo-4,5-dihydro-1<i>H</i>-imidazol-2-yl)-5-\
methylnicotinic acid
;
loop_
    _publ_author_name
    _publ_author_footnote
    _publ_author_address
    'Liu, Li-Ping' .
;
Engineering Research Center of Pesticides of Heilongjiang University,
Heilongjiang University,
Harbin 150050,
People's Republic of China
;
    'Wang, Xiao-Dan' .
;
Engineering Research Center of Pesticides of Heilongjiang University,
Heilongjiang University,
Harbin 150050,
People's Republic of China
;
    'Zhang, Shuang' .
;
Engineering Research Center of Pesticides of Heilongjiang University,
Heilongjiang University,
Harbin 150050,
People's Republic of China
;
    'Gao, Jin-Sheng' .
;
Engineering Research Center of Pesticides of Heilongjiang University,
Heilongjiang University,
Harbin 150050,
People's Republic of China
;
_iucr_refine_instructions_details
;
TITL 1 in P2(1)/c
CELL 0.71073  12.1019  16.0355   7.2883  90.000  94.170  90.000
ZERR   4.00   0.0024   0.0032   0.0015   0.000   0.030   0.000
LATT 1
SYMM -X, 0.5+Y, 0.5-Z
SFAC C  H  N  O
UNIT 56 68 12 12
L.S. 4
ACTA
BOND $h
FMAP 2
PLAN 20
dfix 0.90 0.01 n3 h3
size 0.178 0.302 0.603
htab
htab n3 o2_$1
eqiv $1 -x+2, y+1/2, -z+1/2
htab o1 n2
WGHT    0.081000    0.052000
FVAR       0.42309
MOLE 1
C1    1    1.016951    0.780225    0.269414    11.00000    0.03679    0.02797 =
         0.03406    0.00184    0.00641    0.00116
C2    1    1.120840    0.760216    0.352665    11.00000    0.03794    0.03388 =
         0.04214    0.00364    0.00529    0.00607
AFIX  43
H2    2    1.139995    0.704352    0.367964    11.00000   -1.20000
AFIX   0
C3    1    1.196501    0.820694    0.413370    11.00000    0.03615    0.04734 =
         0.04114    0.00277    0.00213    0.00224
C4    1    1.163789    0.902238    0.386160    11.00000    0.04193    0.04313 =
         0.06413    0.00147   -0.01002   -0.01037
AFIX  43
H4    2    1.213529    0.943914    0.425163    11.00000   -1.20000
AFIX   0
C5    1    0.992893    0.866126    0.250823    11.00000    0.03541    0.02858 =
         0.03956    0.00231    0.00210   -0.00189
C6    1    0.945702    0.704454    0.211573    11.00000    0.03981    0.02747 =
         0.04762   -0.00065    0.00557    0.00122
C7    1    1.308277    0.799149    0.505001    11.00000    0.03781    0.06845 =
         0.06519    0.00283   -0.00580    0.00344
AFIX 137
H7A   2    1.364993    0.814656    0.426037    11.00000   -1.50000
H7B   2    1.312027    0.740242    0.528116    11.00000   -1.50000
H7C   2    1.319130    0.828802    0.619317    11.00000   -1.50000
AFIX   0
C8    1    0.887929    0.904072    0.174099    11.00000    0.03928    0.02604 =
         0.04432    0.00162    0.00211   -0.00047
C9    1    0.771742    1.009528    0.100446    11.00000    0.04415    0.03199 =
         0.06275    0.00185   -0.00031    0.00303
C10   1    0.716243    0.926046    0.046931    11.00000    0.03889    0.03395 =
         0.04737    0.00113   -0.00475    0.00282
C11   1    0.609601    0.913071    0.146942    11.00000    0.03649    0.05911 =
         0.05452   -0.00218   -0.00293   -0.00135
AFIX  13
H11   2    0.556982    0.956488    0.103688    11.00000   -1.20000
AFIX   0
C12   1    0.694872    0.923821   -0.162546    11.00000    0.06486    0.05915 =
         0.04566    0.00529   -0.00197    0.01036
AFIX 137
H12A  2    0.763654    0.930681   -0.218638    11.00000   -1.50000
H12B  2    0.645215    0.968147   -0.201339    11.00000   -1.50000
H12C  2    0.662341    0.871238   -0.199077    11.00000   -1.50000
AFIX   0
C13   1    0.629357    0.922748    0.354060    11.00000    0.06263    0.11199 =
         0.05391   -0.00975    0.00913   -0.01491
AFIX 137
H13A  2    0.682803    0.882273    0.400327    11.00000   -1.50000
H13B  2    0.561004    0.914282    0.410530    11.00000   -1.50000
H13C  2    0.656750    0.977807    0.382217    11.00000   -1.50000
AFIX   0
C14   1    0.555714    0.829215    0.100806    11.00000    0.07595    0.10481 =
         0.10250   -0.02276    0.01600   -0.04998
AFIX 137
H14A  2    0.604054    0.785186    0.146097    11.00000   -1.50000
H14B  2    0.542395    0.824116   -0.030175    11.00000   -1.50000
H14C  2    0.486689    0.825431    0.157384    11.00000   -1.50000
AFIX   0
N1    3    1.065600    0.925603    0.307656    11.00000    0.04325    0.03252 =
         0.06552    0.00292   -0.00805   -0.00576
N2    3    0.801813    0.864817    0.106817    11.00000    0.03710    0.02927 =
         0.04812    0.00145   -0.00334   -0.00040
N3    3    0.876113    0.989485    0.173350    11.00000    0.04066    0.02684 =
         0.06893   -0.00018   -0.00737   -0.00057
H3    2    0.928611    1.027066    0.207909    11.00000    0.06749
O1    4    0.850332    0.713475    0.120491    11.00000    0.04660    0.02777 =
         0.07388   -0.00315   -0.00935   -0.00202
AFIX 147
H1    2    0.834921    0.763206    0.112704    11.00000   -1.50000
AFIX   0
O2    4    0.981173    0.635510    0.250471    11.00000    0.05483    0.02674 =
         0.09907    0.00389   -0.00553    0.00395
O3    4    0.732274    1.078553    0.081654    11.00000    0.05711    0.03167 =
         0.11586    0.00041   -0.01002    0.01028
HKLF 4
REM  1 in P2(1)/c
REM R1 =  0.0452 for   2234 Fo > 4sig(Fo)  and  0.0626 for all   3202 data
REM    190 parameters refined using      1 restraints
END
WGHT      0.0785      0.0678
REM Highest difference peak  0.267,  deepest hole -0.173,  1-sigma level  0.041
Q1    1   0.9996  0.8213  0.2538  11.00000  0.05    0.27
Q2    1   0.9372  0.8809  0.2127  11.00000  0.05    0.24
Q3    1   0.9807  0.7477  0.2543  11.00000  0.05    0.23
Q4    1   0.7375  0.9675  0.0820  11.00000  0.05    0.21
Q5    1   1.3613  0.8461  0.5132  11.00000  0.05    0.20
Q6    1   0.7962  0.8175  0.0969  11.00000  0.05    0.19
Q7    1   0.6807  0.9213  0.1782  11.00000  0.05    0.19
Q8    1   1.1756  0.7926  0.3465  11.00000  0.05    0.18
Q9    1   1.1125  0.9149  0.3184  11.00000  0.05    0.17
Q10   1   1.0685  0.7740  0.2876  11.00000  0.05    0.16
Q11   1   1.3008  0.7760  0.6603  11.00000  0.05    0.16
Q12   1   1.3471  0.7566  0.4455  11.00000  0.05    0.16
Q13   1   0.6400  0.9111  0.2496  11.00000  0.05    0.16
Q14   1   0.9944  0.6594  0.1880  11.00000  0.05    0.15
Q15   1   0.9666  0.5971  0.2081  11.00000  0.05    0.15
Q16   1   1.1696  0.8604  0.4477  11.00000  0.05    0.14
Q17   1   1.2447  0.8168  0.4346  11.00000  0.05    0.14
Q18   1   1.0396  0.8935  0.2644  11.00000  0.05    0.14
Q19   1   0.6708  0.9233  0.0716  11.00000  0.05    0.14
Q20   1   0.8408  0.8773  0.1423  11.00000  0.05    0.14
;
