# Supplementary material for: 2-(4-Isopropyl-4-methyl-5-oxo-4,5-dihydro-1H-imidazol-2-yl)-5-methyl­nicotinic acid
Source: Acta Crystallogr Sect E Struct Rep Online. 2012 May 12;68(Pt 6):o1692. doi: 10.1107/S1600536812020478 (PMC3379288; doi:10.1107/S1600536812020478)
Supplement: Supplementary file 2 [file e-68-o1692-Isup2.hkl]

# 
# h,k,l, Fc-squared, Fo-squared, sigma(Fo-squared) and status flag 
# 
data_I
_shelx_title ' 1 in P2(1)/c' 
_shelx_refln_list_code          4 
_shelx_F_calc_maximum      240.02 
_exptl_crystal_F_000       584.00 
_reflns_d_resolution_high  0.7708 
 
loop_ 
 _symmetry_equiv_pos_as_xyz 
 'x, y, z' 
 '-x, y+1/2, -z+1/2' 
 '-x, -y, -z' 
 'x, -y-1/2, z-1/2' 
 
_cell_length_a    12.1019 
_cell_length_b    16.0355 
_cell_length_c     7.2883 
_cell_angle_alpha  90.000 
_cell_angle_beta   94.170 
_cell_angle_gamma  90.000 
 
_shelx_F_squared_multiplier     1.000 
 
loop_ 
 _refln_index_h 
 _refln_index_k 
 _refln_index_l 
 _refln_F_squared_calc 
 _refln_F_squared_meas 
 _refln_F_squared_sigma 
 _refln_observed_status 
   2   0   0     1125.53     1123.18     17.17 o 
   3   0   0      614.53      667.39     11.54 o 
   4   0   0        2.89        0.31      1.51 o 
   5   0   0      151.62      203.33      5.05 o 
   6   0   0      580.53      653.34     12.06 o 
   7   0   0     1389.35     1435.19     24.01 o 
   8   0   0       95.88      113.41      4.84 o 
   9   0   0        0.30        1.01      2.87 o 
  10   0   0      165.26      166.47      5.53 o 
  11   0   0        2.24        1.72      3.63 o 
  12   0   0      194.70      180.70     11.86 o 
  13   0   0        6.29        4.93      3.48 o 
  14   0   0        8.82        4.60      4.47 o 
  15   0   0       27.23       28.87      5.77 o 
   2   1   0      221.25      211.08      2.84 o 
   3   1   0     2537.51     2521.92     28.65 o 
   4   1   0      506.03      554.29      6.68 o 
   5   1   0       16.54       22.29      1.84 o 
   6   1   0      126.38      132.07      2.95 o 
   7   1   0       41.08       38.37      2.23 o 
   8   1   0       94.30      103.62      3.31 o 
   9   1   0       76.73       68.71      3.64 o 
  10   1   0        1.11        1.51      2.29 o 
  11   1   0        0.51        0.09      2.15 o 
  12   1   0        2.30        3.41      2.78 o 
  13   1   0       18.51       19.38      3.45 o 
  14   1   0        0.99        2.00      2.02 o 
  15   1   0        2.38        1.79      2.42 o 
   1   2   0     1678.69     1752.52     18.30 o 
   2   2   0     3148.55     3246.32     33.52 o 
   3   2   0      189.72      187.74      2.80 o 
   4   2   0        0.07        0.72      1.41 o 
   5   2   0      430.12      509.24      6.69 o 
   6   2   0     1823.28     2130.34     25.42 o 
   7   2   0      271.48      270.35      5.24 o 
   8   2   0      193.74      193.46      3.88 o 
   9   2   0       32.53       29.96      2.39 o 
  10   2   0        0.09       -0.88      2.21 o 
  11   2   0        7.60        6.31      2.99 o 
  12   2   0        2.93        1.41      1.83 o 
  13   2   0        0.67        0.61      1.86 o 
  14   2   0        0.05       -0.07      1.97 o 
  15   2   0        1.16        2.19      2.70 o 
   1   3   0     2862.71     2906.40     32.99 o 
   2   3   0     4388.78     4461.31     47.65 o 
   3   3   0      341.32      332.22      6.56 o 
   4   3   0      547.95      571.61      6.01 o 
   5   3   0      579.35      596.20      6.19 o 
   6   3   0       29.15       48.03      1.78 o 
   7   3   0       37.51       43.86      1.63 o 
   8   3   0       46.80       40.97      1.88 o 
   9   3   0       10.51       10.25      1.72 o 
  10   3   0      379.59      380.44      6.15 o 
  11   3   0     1588.56     1544.43     20.28 o 
  12   3   0      151.84      145.19      4.16 o 
  13   3   0        7.41        5.81      2.28 o 
  14   3   0        8.34        6.85      2.30 o 
  15   3   0        9.28        8.62      2.63 o 
   0   4   0     1717.72     1856.58     29.86 o 
   1   4   0       96.78       72.51      1.91 o 
   2   4   0      246.73      250.88      3.82 o 
   3   4   0     1452.35     1438.96     17.97 o 
   4   4   0     1623.67     1714.30     17.36 o 
   5   4   0     1347.03     1453.04     14.95 o 
   6   4   0      186.90      198.81      4.07 o 
   7   4   0        6.90        9.05      1.33 o 
   8   4   0      100.39      105.88      2.34 o 
   9   4   0       47.72       47.81      2.52 o 
  10   4   0      189.99      187.15      3.92 o 
  11   4   0      405.60      393.72      6.53 o 
  12   4   0       24.23       20.75      2.62 o 
  13   4   0        0.01        0.23      2.15 o 
  14   4   0        1.08        1.17      2.15 o 
  15   4   0        7.47        6.15      2.22 o 
   1   5   0       16.41       24.88      1.71 o 
   2   5   0     1447.05     1512.81     16.59 o 
   3   5   0       84.11       74.62      1.45 o 
   4   5   0       61.66       60.94      2.21 o 
   5   5   0     1574.96     1616.49     18.52 o 
   6   5   0      188.75      214.74      3.03 o 
   7   5   0      136.85      146.81      3.08 o 
   8   5   0        5.52        6.52      1.35 o 
   9   5   0       55.46       49.37      2.30 o 
  10   5   0      103.68      106.80      2.97 o 
  11   5   0        8.01        6.15      1.90 o 
  12   5   0       66.56       55.11      2.51 o 
  13   5   0       12.77       16.11      2.02 o 
  14   5   0        0.07        1.21      2.82 o 
  15   5   0        2.81        3.51      3.19 o 
   0   6   0     2968.91     3086.28     58.29 o 
   1   6   0        5.05        1.60      1.30 o 
   2   6   0      534.50      547.89      6.64 o 
   3   6   0      930.83     1143.68     11.95 o 
   4   6   0      605.84      689.78      8.81 o 
   5   6   0     1187.18     1373.68     16.05 o 
   6   6   0      246.09      249.63      4.87 o 
   7   6   0      205.03      200.03      3.83 o 
   8   6   0       92.98       89.23      2.81 o 
   9   6   0      752.02      745.10      9.18 o 
  10   6   0        1.18        2.01      1.48 o 
  11   6   0       24.59       20.92      2.23 o 
  12   6   0        0.11       -0.38      1.55 o 
  13   6   0        1.91        0.30      1.63 o 
  14   6   0        2.46       -0.46      1.69 o 
   1   7   0      163.02      135.42      2.40 o 
   2   7   0      157.92      140.90      2.35 o 
   3   7   0      317.53      332.49      4.64 o 
   4   7   0        7.44        9.73      1.13 o 
   5   7   0       12.00       10.69      1.62 o 
   6   7   0      439.92      455.38      6.44 o 
   7   7   0       12.00       14.33      1.83 o 
   8   7   0       54.47       57.85      2.58 o 
   9   7   0      112.92       99.56      3.04 o 
  10   7   0        2.79        1.40      1.71 o 
  11   7   0      166.80      152.00      3.90 o 
  12   7   0        0.24        4.09      3.77 o 
  13   7   0        3.48        2.96      2.06 o 
  14   7   0        0.56        1.49      2.11 o 
   0   8   0      132.73      109.18      3.15 o 
   1   8   0     1832.10     1939.77     22.35 o 
   2   8   0      541.59      631.73      7.46 o 
   3   8   0      372.23      371.36      5.02 o 
   4   8   0        1.16        0.31      0.80 o 
   5   8   0      615.87      639.91      7.06 o 
   6   8   0      386.21      383.75      5.76 o 
   7   8   0       12.77        9.34      1.57 o 
   8   8   0      662.75      625.21      9.75 o 
   9   8   0      811.25      764.98     11.17 o 
  10   8   0       50.33       36.65      2.14 o 
  11   8   0        1.22        0.12      1.43 o 
  12   8   0        4.75        5.07      1.86 o 
  13   8   0        4.52        4.12      1.95 o 
  14   8   0        6.53        4.57      2.08 o 
   1   9   0       68.97       62.36      1.99 o 
   2   9   0      316.06      388.01      5.50 o 
   3   9   0      353.52      365.07      5.07 o 
   4   9   0        5.40        7.91      1.32 o 
   5   9   0      170.64      181.96      3.10 o 
   6   9   0      174.06      148.74      3.33 o 
   7   9   0      460.70      421.61      6.22 o 
   8   9   0        4.91        5.55      2.04 o 
   9   9   0        0.94        2.97      2.84 o 
  10   9   0        2.04        2.29      1.93 o 
  11   9   0        0.02        1.29      1.71 o 
  12   9   0       55.97       64.42      4.79 o 
  13   9   0       29.86       29.25      3.56 o 
  14   9   0        0.02        0.50      1.84 o 
   0  10   0     1262.34     1281.97     23.23 o 
   1  10   0       63.98       78.16      2.80 o 
   2  10   0      290.32      297.15      4.02 o 
   3  10   0      175.30      213.41      3.22 o 
   4  10   0      533.48      566.00      7.91 o 
   5  10   0      134.57      143.35      3.13 o 
   6  10   0       24.52       30.31      2.26 o 
   7  10   0        4.36        3.30      1.36 o 
   8  10   0        0.28       -0.38      1.40 o 
   9  10   0       48.41       54.32      2.67 o 
  10  10   0       42.54       49.18      3.75 o 
  11  10   0       96.61       93.75      3.95 o 
  12  10   0        0.01        0.18      1.55 o 
  13  10   0        8.96        8.85      2.22 o 
   1  11   0       59.99       58.67      2.89 o 
   2  11   0     1244.04     1222.76     14.48 o 
   3  11   0      511.50      517.12      7.14 o 
   4  11   0       46.60       35.27      3.68 o 
   5  11   0        0.49        0.39      1.53 o 
   6  11   0        1.64        1.53      2.02 o 
   7  11   0       52.26       58.78      3.28 o 
   8  11   0        1.71        0.77      1.59 o 
   9  11   0       46.04       49.76      3.11 o 
  10  11   0        2.12        1.13      1.50 o 
  11  11   0       31.45       40.88      2.93 o 
  12  11   0        0.75        1.85      1.77 o 
  13  11   0       16.10       15.48      2.40 o 
   0  12   0      196.48      185.31      4.82 o 
   1  12   0      372.11      352.12      5.03 o 
   2  12   0      590.59      544.52      7.62 o 
   3  12   0       90.04       68.90      2.40 o 
   4  12   0      149.08      147.38      2.88 o 
   5  12   0      472.00      454.30      7.18 o 
   6  12   0      608.04      553.46      9.55 o 
   7  12   0        7.01        7.57      2.46 o 
   8  12   0       34.43       39.93      2.72 o 
   9  12   0        1.28        1.76      1.34 o 
  10  12   0        0.11        0.68      1.66 o 
  11  12   0        2.72        2.86      2.10 o 
  12  12   0       28.43       33.37      5.75 o 
   1  13   0      340.09      304.27      4.65 o 
   2  13   0      353.93      354.31      5.47 o 
   3  13   0      126.59      105.52      3.11 o 
   4  13   0      127.23      117.16      2.79 o 
   5  13   0        4.17        3.71      1.60 o 
   6  13   0      217.04      211.70      3.55 o 
   7  13   0      176.81      168.17      4.60 o 
   8  13   0       39.38       34.13      3.27 o 
   9  13   0        3.01        1.90      2.49 o 
  10  13   0        6.82        5.38      2.84 o 
  11  13   0        6.00        7.83      4.17 o 
  12  13   0        0.32        1.10      2.83 o 
   0  14   0     1757.61     1698.04     32.23 o 
   1  14   0      412.83      361.86      5.67 o 
   2  14   0        1.30        0.59      1.73 o 
   3  14   0      337.66      306.19      5.43 o 
   4  14   0      310.14      265.46      4.60 o 
   5  14   0        5.15        4.75      1.82 o 
   6  14   0       18.29       23.09      2.12 o 
   7  14   0       88.88       83.30      3.46 o 
   8  14   0       18.59       17.75      3.43 o 
   9  14   0       36.72       43.59      3.19 o 
  10  14   0        0.13       -1.07      3.14 o 
  11  14   0        0.65       -1.02      2.79 o 
   1  15   0      101.00       91.83      2.26 o 
   2  15   0       65.18       48.38      2.12 o 
   3  15   0       88.85       69.20      2.38 o 
   4  15   0       19.10       19.42      2.00 o 
   5  15   0      287.70      278.98      4.19 o 
   6  15   0       54.23       58.48      2.08 o 
   7  15   0        0.00        0.15      2.30 o 
   8  15   0        1.08        1.09      2.25 o 
   9  15   0        1.73        1.30      3.15 o 
  10  15   0        0.23       -1.93      2.65 o 
   0  16   0        2.70        3.83      3.06 o 
   1  16   0        0.03        1.15      1.71 o 
   2  16   0       12.57       14.66      1.78 o 
   3  16   0       23.50       21.05      1.91 o 
   4  16   0       92.02       94.04      3.38 o 
   5  16   0        3.07        5.28      1.71 o 
   6  16   0       11.21       11.51      1.39 o 
   7  16   0       17.53       18.25      2.92 o 
   8  16   0       12.84       17.31      2.46 o 
   9  16   0       10.68       14.23      3.55 o 
   1  17   0        0.09        1.46      1.79 o 
   2  17   0        4.91       10.47      2.35 o 
   3  17   0        0.11        1.34      2.06 o 
   4  17   0        0.10       -0.54      1.73 o 
   5  17   0        0.98        0.08      1.61 o 
   6  17   0       30.33       27.94      1.70 o 
   7  17   0       77.53       80.94      3.38 o 
   8  17   0       57.66       71.15      4.23 o 
   0  18   0      190.24      179.19      5.34 o 
   1  18   0       15.72       16.62      2.14 o 
   2  18   0        0.00       -0.21      1.82 o 
   3  18   0       81.66       80.82      3.45 o 
   4  18   0       27.63       34.58      3.50 o 
   5  18   0        0.00       -1.48      2.33 o 
   6  18   0        2.28        1.58      2.10 o 
   7  18   0        0.00        1.11      2.58 o 
   1  19   0        0.75        0.72      1.52 o 
   2  19   0        2.21        1.07      1.56 o 
   3  19   0        3.48        1.10      1.42 o 
   4  19   0        4.88        7.82      2.62 o 
   5  19   0       64.28       69.97      4.72 o 
   6  19   0      131.36      150.44      7.05 o 
   0  20   0       35.18       39.52      8.61 o 
   1  20   0        0.00        0.51      1.41 o 
   2  20   0        1.80        0.90      2.12 o 
   3  20   0       54.02       61.68      4.23 o 
   4  20   0       86.29       98.33      4.88 o 
 -15   1   1       21.08       26.84      3.38 o 
 -14   1   1        5.24        6.77      4.69 o 
 -13   1   1        4.58        5.31      2.52 o 
 -12   1   1      138.72      136.39      5.56 o 
 -11   1   1      113.28      117.41      3.86 o 
 -10   1   1        8.85       11.62      2.98 o 
  -9   1   1        3.61        1.80      2.13 o 
  -8   1   1      421.46      443.52      7.07 o 
  -7   1   1     2525.53     2707.94     37.71 o 
  -6   1   1      129.68      124.42      2.86 o 
  -5   1   1        7.70        9.59      1.73 o 
  -4   1   1     3435.42     3663.33     43.64 o 
  -3   1   1       45.81       29.04      1.69 o 
  -2   1   1      454.60      428.02      5.63 o 
  -1   1   1     3044.11     3240.65     50.89 o 
   0   1   1     3909.50     3853.49     95.28 o 
   1   1   1      530.14      497.78      4.09 o 
   2   1   1     3274.13     3544.40     33.85 o 
   3   1   1       15.12       12.04      1.35 o 
   4   1   1        5.27        4.56      1.14 o 
   5   1   1      760.19      825.86      8.52 o 
   6   1   1     1709.45     1855.30     22.17 o 
   7   1   1      566.85      585.41      7.62 o 
   8   1   1        2.00        1.55      1.28 o 
   9   1   1      112.40      103.64      7.20 o 
  10   1   1      129.45      125.22      2.94 o 
  11   1   1      181.02      165.65      3.67 o 
  12   1   1        2.80        1.24      2.18 o 
  13   1   1       36.29       39.08      2.77 o 
  14   1   1        9.66       10.95      2.26 o 
  15   1   1        1.28        3.13      2.30 o 
 -15   2   1        1.24        1.66      2.36 o 
 -14   2   1        0.00        0.51      2.32 o 
 -13   2   1        1.07        1.81      3.37 o 
 -12   2   1        0.24       -0.45      2.47 o 
 -11   2   1      435.25      420.80      9.07 o 
 -10   2   1      136.70      141.80      3.74 o 
  -9   2   1      263.27      240.86      4.81 o 
  -8   2   1        1.75        2.31      1.99 o 
  -7   2   1       62.84       57.96      2.48 o 
  -6   2   1        6.99        1.80      1.65 o 
  -5   2   1      406.65      389.42      5.24 o 
  -4   2   1     2643.94     2867.42     35.11 o 
  -3   2   1      642.86      630.09      7.12 o 
  -2   2   1      788.84      724.26      9.43 o 
  -1   2   1     4344.85     4470.92     95.21 o 
   0   2   1     4829.12     4626.04    157.56 o 
   1   2   1     3576.54     3657.77     38.36 o 
   2   2   1       48.77       40.86      1.52 o 
   3   2   1     1391.73     1508.51     13.75 o 
   4   2   1      237.69      225.11      2.90 o 
   5   2   1      702.57      769.06      8.27 o 
   6   2   1       33.09       35.05      2.20 o 
   7   2   1      984.20     1005.24     11.17 o 
   8   2   1       16.32       16.24      1.68 o 
   9   2   1      539.24      548.64      7.74 o 
  10   2   1      133.51      141.49      3.75 o 
  11   2   1        4.04        1.35      2.01 o 
  12   2   1        6.87        6.44      2.20 o 
  13   2   1        5.56        5.89      2.07 o 
  14   2   1        0.46       -0.30      1.89 o 
  15   2   1       36.31       45.37      3.22 o 
 -15   3   1        2.07       -0.14      2.20 o 
 -14   3   1        1.74        0.47      2.29 o 
 -13   3   1       13.37       14.02      3.04 o 
 -12   3   1        0.33        0.24      2.86 o 
 -11   3   1      102.34       98.20      4.47 o 
 -10   3   1       47.76       50.39      3.49 o 
  -9   3   1      234.48      240.57      4.92 o 
  -8   3   1       57.32       58.40      2.87 o 
  -7   3   1       16.33       19.10      1.76 o 
  -6   3   1        4.91        9.89      1.85 o 
  -5   3   1      109.53      107.87      2.52 o 
  -4   3   1      306.65      314.07      4.57 o 
  -3   3   1      248.58      209.61      3.51 o 
  -2   3   1     8003.27     7684.01    521.45 o 
  -1   3   1       17.12       18.21      1.29 o 
   0   3   1     2279.52     2244.68     25.25 o 
   1   3   1     3918.52     3916.41     41.93 o 
   2   3   1       28.65       25.20      1.33 o 
   3   3   1      382.45      403.24      3.92 o 
   4   3   1       54.55       41.12      1.62 o 
   5   3   1      153.53      168.43      3.52 o 
   6   3   1      178.28      150.18      2.65 o 
   7   3   1       86.25       84.38      2.30 o 
   8   3   1      201.67      208.42      4.19 o 
   9   3   1      185.76      182.65      3.87 o 
  10   3   1       89.37       78.77      3.38 o 
  11   3   1       21.84       18.53      2.66 o 
  12   3   1       11.93        7.47      2.11 o 
  13   3   1        5.88        8.45      2.73 o 
  14   3   1        0.10        0.28      2.06 o 
  15   3   1        0.67       -0.62      2.07 o 
 -15   4   1        9.39        9.59      2.85 o 
 -14   4   1        1.03        0.19      2.04 o 
 -13   4   1        9.57        8.07      2.71 o 
 -12   4   1       83.08       87.06      5.20 o 
 -11   4   1       96.80      102.25      3.28 o 
 -10   4   1      188.78      195.64      4.79 o 
  -9   4   1      146.20      131.53      3.89 o 
  -8   4   1      216.48      211.27      3.92 o 
  -7   4   1      195.89      191.76      3.78 o 
  -6   4   1      267.31      304.62      4.59 o 
  -5   4   1      532.26      626.53      9.69 o 
  -4   4   1     1449.78     1504.68     19.93 o 
  -3   4   1      326.32      353.22      4.57 o 
  -2   4   1     4235.07     4457.79     62.63 o 
  -1   4   1      498.86      467.39      5.51 o 
   0   4   1     1235.83     1199.61     19.93 o 
   1   4   1     2065.74     2173.03     24.54 o 
   2   4   1       36.76       32.15      1.44 o 
   3   4   1      817.30      849.73      8.75 o 
   4   4   1     3249.90     3772.55     37.38 o 
   5   4   1       61.34       39.76      1.72 o 
   6   4   1        0.63        0.48      0.91 o 
   7   4   1       39.65       30.95      2.00 o 
   8   4   1      116.57      118.88      3.34 o 
   9   4   1      462.49      436.21      6.29 o 
  10   4   1       45.82       51.80      2.61 o 
  11   4   1        6.53       10.50      1.91 o 
  12   4   1       25.71       20.23      2.28 o 
  13   4   1       20.99       17.91      2.52 o 
  14   4   1        1.34        2.92      2.67 o 
  15   4   1        7.91       12.91      2.50 o 
 -15   5   1       20.95       24.14      2.43 o 
 -14   5   1        1.56        0.91      2.39 o 
 -13   5   1       10.34       10.31      2.01 o 
 -12   5   1      125.08      115.80      3.49 o 
 -11   5   1       55.69       49.97      3.17 o 
 -10   5   1      250.66      230.45      4.61 o 
  -9   5   1      218.74      210.46      3.86 o 
  -8   5   1      153.04      148.41      3.01 o 
  -7   5   1      302.86      270.70      4.59 o 
  -6   5   1       35.48       39.01      1.53 o 
  -5   5   1      158.60      166.49      3.72 o 
  -4   5   1       65.01       61.38      1.68 o 
  -3   5   1       59.88       76.31      1.71 o 
  -2   5   1     1357.40     1324.38     66.94 o 
  -1   5   1      113.71      116.18      2.28 o 
   0   5   1     1990.23     2097.54     28.51 o 
   1   5   1      307.87      293.41      4.20 o 
   2   5   1     1621.99     1712.73     18.14 o 
   3   5   1      750.89      715.77      7.80 o 
   4   5   1       25.04       39.18      2.33 o 
   5   5   1      382.92      392.50      4.95 o 
   6   5   1      287.17      318.60      3.99 o 
   7   5   1       69.84       79.95      2.20 o 
   8   5   1       16.20       19.11      1.71 o 
   9   5   1        9.97        6.91      1.97 o 
  10   5   1       45.17       45.27      2.49 o 
  11   5   1       91.94       81.85      2.98 o 
  12   5   1        0.57        0.93      1.72 o 
  13   5   1        3.26        3.52      1.87 o 
  14   5   1       17.07       19.45      2.27 o 
 -14   6   1        1.15        0.83      2.40 o 
 -13   6   1       11.61       16.53      2.29 o 
 -12   6   1        0.00        0.93      1.61 o 
 -11   6   1       23.68       30.64      2.22 o 
 -10   6   1       53.66       57.70      3.20 o 
  -9   6   1        0.97        0.37      1.34 o 
  -8   6   1       44.22       51.31      2.17 o 
  -7   6   1       18.10       17.11      1.92 o 
  -6   6   1      106.39       97.31      2.65 o 
  -5   6   1      196.35      210.69      2.94 o 
  -4   6   1     1066.26     1127.54     20.22 o 
  -3   6   1      562.08      534.82      8.22 o 
  -2   6   1        8.38        3.90      0.88 o 
  -1   6   1      161.34      118.49      2.46 o 
   0   6   1      183.99      156.35      2.68 o 
   1   6   1       22.87       23.27      1.27 o 
   2   6   1     3093.25     3364.37     40.64 o 
   3   6   1      756.23      792.01      7.53 o 
   4   6   1      139.40      109.66      2.02 o 
   5   6   1       15.43       27.75      1.48 o 
   6   6   1       61.25       59.40      2.32 o 
   7   6   1       22.18       23.92      1.54 o 
   8   6   1       79.70       85.72      3.00 o 
   9   6   1      191.32      199.66      3.89 o 
  10   6   1        1.45        0.78      1.80 o 
  11   6   1        9.76       10.05      2.04 o 
  12   6   1        3.57        3.26      2.06 o 
  13   6   1        9.08       10.35      2.37 o 
  14   6   1        4.71        4.54      1.98 o 
 -14   7   1        3.72        1.22      2.35 o 
 -13   7   1       88.43       86.67      3.23 o 
 -12   7   1       25.58       25.69      3.45 o 
 -11   7   1       20.77       18.27      2.02 o 
 -10   7   1      141.08      138.12      3.58 o 
  -9   7   1       85.52       79.28      3.07 o 
  -8   7   1       11.68       16.92      1.95 o 
  -7   7   1      792.22      741.38      9.39 o 
  -6   7   1      254.12      204.27      4.43 o 
  -5   7   1      184.23      148.96      2.57 o 
  -4   7   1      459.99      404.89      5.24 o 
  -3   7   1     2078.78     2434.43     45.23 o 
  -2   7   1     2124.17     2476.33     28.86 o 
  -1   7   1        9.94        7.64      1.50 o 
   0   7   1      878.57      880.19     10.05 o 
   1   7   1     3219.17     3605.65     38.86 o 
   2   7   1     3802.48     4401.84     55.00 o 
   3   7   1      403.75      376.01      3.86 o 
   4   7   1      265.17      250.23      3.81 o 
   5   7   1      239.31      243.32      3.27 o 
   6   7   1      251.12      269.14      4.55 o 
   7   7   1       22.01       22.37      1.89 o 
   8   7   1       51.49       54.43      3.04 o 
   9   7   1       75.54       68.15      2.68 o 
  10   7   1        3.28        2.38      1.67 o 
  11   7   1      153.16      157.44      5.18 o 
  12   7   1       83.63       76.59      3.23 o 
  13   7   1        0.00        2.04      2.34 o 
  14   7   1        0.05        0.83      3.41 o 
 -14   8   1        0.96        0.56      2.84 o 
 -13   8   1       13.31       16.64      2.83 o 
 -12   8   1        5.94       11.41      2.42 o 
 -11   8   1       54.32       52.87      3.07 o 
 -10   8   1       85.95       85.03      3.64 o 
  -9   8   1       10.81       11.74      1.66 o 
  -8   8   1      158.05      154.38      3.95 o 
  -7   8   1       31.50       36.06      2.13 o 
  -6   8   1       11.14       14.29      1.54 o 
  -5   8   1       36.67       33.51      1.37 o 
  -4   8   1       84.12       85.68      2.84 o 
  -3   8   1      436.05      475.25      6.03 o 
  -2   8   1      195.37      201.82      3.00 o 
  -1   8   1       50.05       61.68      2.44 o 
   0   8   1      145.71      155.38      2.55 o 
   1   8   1      185.65      177.82      2.76 o 
   2   8   1      730.11      821.86     10.01 o 
   3   8   1      208.95      213.92      3.96 o 
   4   8   1      418.16      470.57      5.22 o 
   5   8   1      153.20      147.10      2.67 o 
   6   8   1        1.63        1.81      1.31 o 
   7   8   1        0.03        2.71      1.56 o 
   8   8   1       72.55       67.89      3.40 o 
   9   8   1       90.08       85.36      3.19 o 
  10   8   1       24.27       21.67      2.41 o 
  11   8   1        2.70        3.74      2.23 o 
  12   8   1       28.80       30.67      2.92 o 
  13   8   1        1.77       -0.24      2.81 o 
  14   8   1       42.00       46.39      3.57 o 
 -14   9   1        4.74        6.80      2.69 o 
 -13   9   1        0.09        0.37      2.61 o 
 -12   9   1        0.00        1.27      2.26 o 
 -11   9   1       36.27       37.28      2.71 o 
 -10   9   1       15.39       16.63      1.77 o 
  -9   9   1      246.10      240.16      4.69 o 
  -8   9   1      289.99      294.60      5.28 o 
  -7   9   1       36.72       37.47      1.97 o 
  -6   9   1       54.69       54.97      2.00 o 
  -5   9   1      125.01      139.12      3.48 o 
  -4   9   1        0.00        0.16      0.60 o 
  -3   9   1       11.11        8.82      1.04 o 
  -2   9   1       24.65       24.53      1.33 o 
  -1   9   1        0.91        1.00      1.19 o 
   0   9   1       84.51       87.66      2.35 o 
   1   9   1       65.79       69.23      2.28 o 
   2   9   1        1.46        0.95      1.00 o 
   3   9   1       46.23       55.42      2.13 o 
   4   9   1        2.58        1.00      0.94 o 
   5   9   1      105.83      119.86      2.38 o 
   6   9   1       68.71       64.70      2.04 o 
   7   9   1      974.14      962.12     13.16 o 
   8   9   1      120.88      120.00      3.41 o 
   9   9   1        0.24       -0.50      1.45 o 
  10   9   1       62.14       51.63      2.59 o 
  11   9   1        1.63       -0.18      2.00 o 
  12   9   1        9.87        8.64      3.19 o 
  13   9   1       21.38       32.44      3.16 o 
 -13  10   1        0.21        0.92      3.17 o 
 -12  10   1       29.69       32.14      2.91 o 
 -11  10   1       20.00       22.01      2.78 o 
 -10  10   1       85.65       74.38      3.19 o 
  -9  10   1      239.06      228.89      4.77 o 
  -8  10   1       29.88       35.84      2.30 o 
  -7  10   1       35.34       33.48      2.60 o 
  -6  10   1       86.23       82.66      3.21 o 
  -5  10   1       22.42       23.99      2.10 o 
  -4  10   1      144.71      146.22      2.70 o 
  -3  10   1        2.01        3.67      1.19 o 
  -2  10   1      115.29      107.24      2.12 o 
  -1  10   1       73.64       52.30      2.94 o 
   0  10   1       69.66       58.86      2.65 o 
   1  10   1       72.10       75.64      2.18 o 
   2  10   1      109.91      103.39      2.48 o 
   3  10   1       61.60       57.86      2.37 o 
   4  10   1       88.13       90.16      2.28 o 
   5  10   1       25.75       23.75      1.59 o 
   6  10   1       51.88       42.84      2.22 o 
   7  10   1      374.56      360.55      5.37 o 
   8  10   1      126.75      111.53      3.31 o 
   9  10   1       37.47       30.46      2.67 o 
  10  10   1       60.05       55.06      2.74 o 
  11  10   1        1.91        2.25      2.70 o 
  12  10   1       17.56       20.84      2.77 o 
  13  10   1       31.18       35.27      2.71 o 
 -13  11   1        0.08        0.16      2.64 o 
 -12  11   1       14.72       17.93      4.27 o 
 -11  11   1      119.36      118.65      4.63 o 
 -10  11   1      207.42      206.59      5.54 o 
  -9  11   1      150.35      147.41      3.40 o 
  -8  11   1       57.29       49.17      3.44 o 
  -7  11   1      601.66      576.82      9.97 o 
  -6  11   1       16.93       14.52      2.44 o 
  -5  11   1      168.13      151.44      3.89 o 
  -4  11   1       86.58       89.04      2.36 o 
  -3  11   1      133.62      141.32      2.92 o 
  -2  11   1       31.68       35.41      2.08 o 
  -1  11   1      141.85      157.43      3.22 o 
   0  11   1      136.55      153.27      2.98 o 
   1  11   1      142.22      153.12      3.02 o 
   2  11   1       25.33       26.54      2.19 o 
   3  11   1      404.66      398.46      6.04 o 
   4  11   1       29.65       23.66      2.24 o 
   5  11   1      140.90      140.43      3.31 o 
   6  11   1      382.91      331.20      5.26 o 
   7  11   1        0.05        0.67      1.44 o 
   8  11   1      428.78      395.07      6.00 o 
   9  11   1      305.99      290.00      6.50 o 
  10  11   1       54.87       51.84      3.22 o 
  11  11   1        6.97        6.49      2.50 o 
  12  11   1        3.09        6.01      2.74 o 
  13  11   1        5.51        4.11      5.30 o 
 -12  12   1        0.21        0.34      2.21 o 
 -11  12   1        2.59        4.96      2.72 o 
 -10  12   1        0.05       -0.91      2.17 o 
  -9  12   1        0.30        0.41      2.35 o 
  -8  12   1       32.77       39.98      2.64 o 
  -7  12   1       68.67       69.96      4.11 o 
  -6  12   1        4.66        4.33      2.09 o 
  -5  12   1      231.65      203.40      4.35 o 
  -4  12   1      206.62      205.58      3.92 o 
  -3  12   1        7.40       13.05      1.38 o 
  -2  12   1       14.05       11.88      1.71 o 
  -1  12   1        0.82        2.57      2.47 o 
   0  12   1        9.24       15.08      1.72 o 
   1  12   1       22.01       21.87      1.62 o 
   2  12   1       58.57       58.91      2.58 o 
   3  12   1      194.93      186.77      4.84 o 
   4  12   1       53.04       44.32      2.89 o 
   5  12   1       13.66       15.67      2.33 o 
   6  12   1       49.39       55.18      2.23 o 
   7  12   1       60.83       72.03      3.58 o 
   8  12   1        2.59        1.93      1.43 o 
   9  12   1        0.03        0.41      1.96 o 
  10  12   1        0.83        1.43      1.49 o 
  11  12   1        2.91        2.31      1.90 o 
  12  12   1        1.85        1.05      2.23 o 
 -12  13   1        6.97        8.44      3.80 o 
 -11  13   1        0.82       -1.03      2.69 o 
 -10  13   1       42.12       40.14      3.29 o 
  -9  13   1       24.82       26.26      2.62 o 
  -8  13   1        0.54        0.75      2.07 o 
  -7  13   1      101.70      102.54      3.34 o 
  -6  13   1       13.63       15.83      2.36 o 
  -5  13   1       21.98       20.22      3.46 o 
  -4  13   1      315.75      319.73      5.63 o 
  -3  13   1      119.96      129.42      3.16 o 
  -2  13   1      189.83      166.44      3.67 o 
  -1  13   1      116.71      114.68      4.71 o 
   0  13   1      337.49      304.53      5.54 o 
   1  13   1        1.22        1.97      1.30 o 
   2  13   1      466.78      474.25      6.94 o 
   3  13   1        0.91        3.61      2.33 o 
   4  13   1       29.07       28.75      1.88 o 
   5  13   1       27.13       32.67      1.78 o 
   6  13   1        3.35        1.15      1.49 o 
   7  13   1        0.57        0.51      1.55 o 
   8  13   1        1.79        2.15      2.03 o 
   9  13   1        0.80        4.68      2.91 o 
  10  13   1        0.21        1.99      1.60 o 
  11  13   1        9.71       14.39      2.98 o 
 -11  14   1        2.06        0.92      2.43 o 
 -10  14   1        2.41        0.97      3.86 o 
  -9  14   1        4.91        3.65      2.45 o 
  -8  14   1       53.18       48.90      3.15 o 
  -7  14   1        3.33        4.24      2.05 o 
  -6  14   1       55.10       56.22      3.22 o 
  -5  14   1      166.96      169.76      4.97 o 
  -4  14   1      150.19      141.19      2.95 o 
  -3  14   1      165.54      167.92      3.35 o 
  -2  14   1      351.40      316.86      4.95 o 
  -1  14   1      121.20      103.76      2.40 o 
   0  14   1      282.05      255.06      5.26 o 
   1  14   1      224.50      194.25      4.31 o 
   2  14   1       36.51       40.71      2.35 o 
   3  14   1      248.53      233.00      5.60 o 
   4  14   1      206.73      219.81      4.99 o 
   5  14   1        0.01       -0.67      1.22 o 
   6  14   1       29.89       29.92      3.44 o 
   7  14   1       32.51       29.43      2.10 o 
   8  14   1        4.50        9.54      2.89 o 
   9  14   1       15.64       19.35      2.64 o 
  10  14   1        4.55        6.40      4.41 o 
  11  14   1       15.83       17.77      3.44 o 
 -10  15   1        2.53        1.44      2.44 o 
  -9  15   1        1.41        4.09      4.07 o 
  -8  15   1        3.34        6.61      3.87 o 
  -7  15   1       21.18       18.76      3.49 o 
  -6  15   1       19.09       19.71      2.59 o 
  -5  15   1      121.85      117.16      3.99 o 
  -4  15   1      269.26      246.32      4.38 o 
  -3  15   1       29.46       25.19      2.08 o 
  -2  15   1      142.09      130.16      3.50 o 
  -1  15   1        3.51        3.80      1.52 o 
   0  15   1       81.73       77.81      2.50 o 
   1  15   1       38.92       41.33      2.66 o 
   2  15   1      169.38      143.87      3.78 o 
   3  15   1      298.89      266.55      5.28 o 
   4  15   1       55.00       59.41      3.44 o 
   5  15   1       25.32       25.67      3.66 o 
   6  15   1        4.14        0.89      1.77 o 
   7  15   1        1.04        0.36      1.48 o 
   8  15   1        0.00       -0.26      2.37 o 
   9  15   1        2.35        1.93      2.46 o 
  10  15   1       12.97       19.25      2.96 o 
  -9  16   1       24.10       29.19      3.93 o 
  -8  16   1        2.35        2.46      3.22 o 
  -7  16   1        0.04        1.17      2.22 o 
  -6  16   1        3.67        3.54      2.53 o 
  -5  16   1        1.19        0.38      0.75 o 
  -4  16   1        0.22        0.88      1.20 o 
  -3  16   1        0.11        2.04      1.48 o 
  -2  16   1        8.04       12.05      2.43 o 
  -1  16   1       35.37       35.13      2.23 o 
   0  16   1       55.84       56.58      2.53 o 
   1  16   1        1.32        8.74      2.17 o 
   2  16   1       35.28       34.49      2.39 o 
   3  16   1        3.77        6.47      1.74 o 
   4  16   1      106.64      106.55      3.59 o 
   5  16   1        5.09        9.19      1.54 o 
   6  16   1        0.08       -0.30      1.34 o 
   7  16   1       36.65       37.17      2.21 o 
   8  16   1        0.00       -1.76      1.92 o 
   9  16   1       31.52       34.16      3.14 o 
  -8  17   1       22.29       23.31      3.95 o 
  -7  17   1       12.51        8.84      2.94 o 
  -6  17   1        0.00        1.36      2.45 o 
  -5  17   1       15.91       13.97      2.63 o 
  -4  17   1       12.83       11.86      1.07 o 
  -3  17   1        3.42        7.67      1.97 o 
  -2  17   1        1.75        5.13      2.09 o 
  -1  17   1        0.74        1.04      1.82 o 
   0  17   1        0.86        0.69      1.63 o 
   1  17   1        0.08        2.02      1.89 o 
   2  17   1       17.51       25.99      3.02 o 
   3  17   1        5.59        7.63      1.92 o 
   4  17   1        3.81        3.03      2.26 o 
   5  17   1        1.48        1.18      1.65 o 
   6  17   1       15.00       15.66      1.73 o 
   7  17   1       60.79       57.84      2.53 o 
   8  17   1        3.19        4.24      3.14 o 
  -7  18   1        1.15        2.60      2.71 o 
  -6  18   1        1.70        2.15      2.39 o 
  -5  18   1        7.84        4.22      2.66 o 
  -4  18   1       14.72       11.09      3.51 o 
  -3  18   1        0.03        0.02      2.31 o 
  -2  18   1       67.42       65.74      2.35 o 
  -1  18   1      100.26       98.54      3.01 o 
   0  18   1       44.52       46.90      2.56 o 
   1  18   1       13.96       17.72      2.53 o 
   2  18   1        1.19        3.00      3.32 o 
   3  18   1       26.42       22.73      2.43 o 
   4  18   1       14.67       13.34      1.70 o 
   5  18   1        0.47        0.18      1.68 o 
   6  18   1        2.26        1.63      1.65 o 
   7  18   1        4.48        4.40      2.26 o 
  -6  19   1        1.54        2.55      2.90 o 
  -5  19   1        0.01        0.24      2.02 o 
  -4  19   1       41.35       36.20      3.60 o 
  -3  19   1       21.41       20.93      6.16 o 
  -2  19   1       19.37       18.11      3.02 o 
  -1  19   1        6.97        5.82      1.96 o 
   0  19   1       42.94       43.71      2.43 o 
   1  19   1        0.33        1.17      1.83 o 
   2  19   1       65.15       63.67      3.32 o 
   3  19   1        5.94        1.99      2.91 o 
   4  19   1        0.19        0.58      1.34 o 
   5  19   1        0.00       -0.09      1.57 o 
   6  19   1       17.69       22.37      6.84 o 
  -4  20   1       63.39       62.69     10.77 o 
  -3  20   1       25.51       30.36      3.15 o 
  -2  20   1        0.89        0.34      1.77 o 
  -1  20   1       41.03       44.75      2.99 o 
   0  20   1       21.79       24.28      2.16 o 
   1  20   1       22.62       25.46      3.62 o 
   2  20   1       70.78       74.92      4.82 o 
   3  20   1       35.08       33.63      2.47 o 
 -15   0   2        0.04       -1.62      3.90 o 
 -14   0   2       54.16       56.92     14.41 o 
 -13   0   2       11.68       11.29      4.96 o 
 -12   0   2       18.90       25.61      4.64 o 
 -11   0   2       22.04       19.93      3.44 o 
 -10   0   2       12.19       16.44      4.09 o 
  -9   0   2      187.97      192.11      6.79 o 
  -8   0   2     1017.14     1048.63     20.13 o 
  -7   0   2       40.01       37.76      3.49 o 
  -6   0   2       10.92       18.73      2.82 o 
  -5   0   2      776.74      780.14     12.79 o 
  -4   0   2     3118.33     3062.02    100.49 o 
  -3   0   2     5758.04     6322.13    205.24 o 
  -2   0   2    54220.96    53304.30   1957.77 o 
  -1   0   2    57609.13    55798.33   1457.41 o 
   0   0   2     3723.60     4330.44     51.97 o 
   1   0   2      982.44      895.26      9.61 o 
   2   0   2       40.07       53.85      1.59 o 
   3   0   2      309.75      390.55      5.81 o 
   4   0   2     1922.67     2232.03     29.81 o 
   5   0   2      285.31      302.45      5.00 o 
   6   0   2      345.56      330.70      5.48 o 
   7   0   2      111.42      120.42      3.85 o 
   8   0   2       83.97       93.20      4.64 o 
   9   0   2       32.24       31.06      2.60 o 
  10   0   2        0.27        0.20      2.48 o 
  11   0   2       37.04       31.34      3.03 o 
  12   0   2        2.33       -0.47      2.43 o 
  13   0   2       42.27       38.44      3.63 o 
  14   0   2       56.56       69.36      6.68 o 
  15   0   2       32.06       34.42      4.66 o 
 -15   1   2       14.02       11.45      4.01 o 
 -14   1   2        1.04        0.71      2.44 o 
 -13   1   2        7.31       10.03      3.01 o 
 -12   1   2        7.38       13.86      3.80 o 
 -11   1   2       34.88       35.73      3.38 o 
 -10   1   2       32.90       34.06      3.07 o 
  -9   1   2        0.00        0.57      1.89 o 
  -8   1   2       97.09       96.16      3.62 o 
  -7   1   2        4.14        6.05      2.02 o 
  -6   1   2       52.18       76.74      2.34 o 
  -5   1   2       56.69       70.10      2.43 o 
  -4   1   2      887.50      840.49     10.24 o 
  -3   1   2      289.44      293.84      4.29 o 
  -2   1   2      510.02      482.31      6.97 o 
  -1   1   2     1720.94     1734.85     19.65 o 
   0   1   2       46.36       29.34      1.13 o 
   1   1   2      353.70      365.34      3.10 o 
   2   1   2       59.96       48.54      1.33 o 
   3   1   2      574.06      592.02      5.30 o 
   4   1   2      150.01      163.04      2.53 o 
   5   1   2       67.11       55.00      1.85 o 
   6   1   2       46.26       53.66      1.68 o 
   7   1   2      203.91      202.45      3.02 o 
   8   1   2        0.12        1.25      1.44 o 
   9   1   2       25.16       22.18      1.70 o 
  10   1   2        0.06        0.12      1.58 o 
  11   1   2        0.00       -1.22      1.63 o 
  12   1   2       15.70       15.14      2.27 o 
  13   1   2       15.30       18.25      2.80 o 
  14   1   2        3.10        2.38      1.89 o 
  15   1   2        9.41        6.73      7.09 o 
 -15   2   2        0.29       -1.95      2.73 o 
 -14   2   2        1.13        1.07      3.20 o 
 -13   2   2       15.64       13.81      3.42 o 
 -12   2   2       20.62       24.96      3.76 o 
 -11   2   2       13.89       18.80      3.12 o 
 -10   2   2        5.98        6.34      2.35 o 
  -9   2   2        1.51        2.55      1.99 o 
  -8   2   2      185.51      178.25      3.95 o 
  -7   2   2      543.93      604.33      9.35 o 
  -6   2   2        0.22        2.28      1.61 o 
  -5   2   2       63.79       69.44      2.35 o 
  -4   2   2      423.67      444.66      6.97 o 
  -3   2   2     1405.90     1493.04     41.59 o 
  -2   2   2      557.18      593.24      8.00 o 
  -1   2   2      767.56      814.27      7.74 o 
   0   2   2       12.58       11.37      0.50 o 
   1   2   2      269.55      245.70      8.37 o 
   2   2   2      179.20      172.01      2.10 o 
   3   2   2       54.57       44.86      1.24 o 
   4   2   2     2193.84     2589.72     24.59 o 
   5   2   2     1785.19     1967.89     20.95 o 
   6   2   2        1.46        3.64      1.46 o 
   7   2   2      148.92      151.72      2.84 o 
   8   2   2       13.55       16.56      1.91 o 
   9   2   2       11.00       13.53      1.83 o 
  10   2   2       27.57       19.04      3.18 o 
  11   2   2       19.35       23.67      2.10 o 
  12   2   2        0.10        0.45      1.47 o 
  13   2   2        0.02       -0.11      1.99 o 
  14   2   2        4.55        6.10      2.21 o 
 -15   3   2        4.01        4.45      2.47 o 
 -14   3   2       95.18       94.92      4.89 o 
 -13   3   2      297.55      310.77      7.35 o 
 -12   3   2      347.77      349.89      8.01 o 
 -11   3   2       80.99       87.49      3.53 o 
 -10   3   2       55.51       50.76      3.10 o 
  -9   3   2        2.06        9.65      2.85 o 
  -8   3   2       49.79       57.24      2.40 o 
  -7   3   2       56.45       58.21      2.46 o 
  -6   3   2      102.99      109.87      2.73 o 
  -5   3   2      173.57      196.52      3.85 o 
  -4   3   2        0.83        0.69      1.13 o 
  -3   3   2      456.05      473.39      6.94 o 
  -2   3   2      332.82      334.71      4.15 o 
  -1   3   2       21.33       22.04      0.81 o 
   0   3   2     1396.12     1283.35     27.16 o 
   1   3   2       91.99      104.03      1.96 o 
   2   3   2      696.68      695.36      6.52 o 
   3   3   2      112.32       96.26      1.55 o 
   4   3   2      430.27      499.31      4.94 o 
   5   3   2        9.68       10.89      1.60 o 
   6   3   2       83.09       77.36      2.52 o 
   7   3   2      144.07      153.81      2.89 o 
   8   3   2      286.44      270.84      4.31 o 
   9   3   2     1196.43     1180.67     14.74 o 
  10   3   2     1004.17      915.81     11.47 o 
  11   3   2       78.24       68.01      2.97 o 
  12   3   2        1.55        1.36      1.94 o 
  13   3   2        0.01       -0.89      1.72 o 
  14   3   2        2.63        5.43      2.81 o 
 -15   4   2        3.35        4.52      2.05 o 
 -14   4   2        0.10       -1.67      2.12 o 
 -13   4   2       85.20       79.11      4.35 o 
 -12   4   2      118.02      116.17      4.81 o 
 -11   4   2        9.27        6.97      3.46 o 
 -10   4   2       76.81       71.14      3.26 o 
  -9   4   2       63.57       74.59      3.08 o 
  -8   4   2       23.74       27.58      2.14 o 
  -7   4   2      189.25      198.91      4.23 o 
  -6   4   2      682.39      633.89     11.92 o 
  -5   4   2      594.78      603.07      8.28 o 
  -4   4   2        8.50       10.33      1.90 o 
  -3   4   2      246.89      239.40      3.16 o 
  -2   4   2        2.85        6.91      1.05 o 
  -1   4   2       41.96       65.56      1.68 o 
   0   4   2      174.70      151.09      1.79 o 
   1   4   2      326.58      303.06      5.63 o 
   2   4   2     1194.95     1215.08     13.67 o 
   3   4   2     1884.91     2046.88     19.37 o 
   4   4   2      761.12      815.13      7.86 o 
   5   4   2        1.40        2.29      1.01 o 
   6   4   2       27.33       34.52      1.68 o 
   7   4   2       32.94       30.74      1.47 o 
   8   4   2       11.64       10.59      1.81 o 
   9   4   2      426.69      411.96      6.28 o 
  10   4   2      456.34      424.39      7.41 o 
  11   4   2        0.03        0.41      2.11 o 
  12   4   2        1.03        1.15      1.85 o 
  13   4   2        5.91        4.12      1.98 o 
  14   4   2        3.14        5.51      2.22 o 
 -15   5   2       12.14        8.06      6.47 o 
 -14   5   2        3.89        2.48      2.57 o 
 -13   5   2       16.98       16.00      2.82 o 
 -12   5   2       77.55       76.08      3.90 o 
 -11   5   2        9.60        4.68      2.17 o 
 -10   5   2       15.95       12.68      3.66 o 
  -9   5   2        0.39        0.28      2.29 o 
  -8   5   2      142.14      144.22      5.00 o 
  -7   5   2      272.96      259.98      5.56 o 
  -6   5   2      302.98      292.34      6.05 o 
  -5   5   2      233.16      219.56      4.28 o 
  -4   5   2       45.48       61.81      1.24 o 
  -3   5   2      105.36      111.16      6.81 o 
  -2   5   2      520.12      466.88      6.25 o 
  -1   5   2       12.21        7.44      0.94 o 
   0   5   2     1509.16     1580.45     14.25 o 
   1   5   2        2.32       -0.15      0.82 o 
   2   5   2       88.26       75.48      1.39 o 
   3   5   2      296.49      279.92      3.81 o 
   4   5   2      694.17      747.47      8.08 o 
   5   5   2       55.93       80.58      1.87 o 
   6   5   2       16.53       14.43      1.81 o 
   7   5   2       16.73       14.35      1.56 o 
   8   5   2       34.22       35.05      2.53 o 
   9   5   2       87.17       82.81      3.04 o 
  10   5   2       21.24       13.18      1.94 o 
  11   5   2       38.36       33.88      2.07 o 
  12   5   2        1.95        0.61      1.95 o 
  13   5   2        1.45        1.93      1.94 o 
  14   5   2        8.38       12.06      3.30 o 
 -14   6   2       16.97       19.58      3.56 o 
 -13   6   2       40.37       40.15      3.54 o 
 -12   6   2        3.06        3.66      1.65 o 
 -11   6   2       28.62       32.50      2.97 o 
 -10   6   2       31.52       35.22      2.55 o 
  -9   6   2       85.77       90.47      2.98 o 
  -8   6   2       79.76       78.42      2.55 o 
  -7   6   2      817.94      825.49     10.58 o 
  -6   6   2      302.77      324.57      4.83 o 
  -5   6   2        2.91        1.16      0.84 o 
  -4   6   2       34.23       48.81      1.68 o 
  -3   6   2       40.65       51.95      1.72 o 
  -2   6   2      498.52      454.10      6.23 o 
  -1   6   2       18.73       20.74      0.86 o 
   0   6   2       60.23       66.76      1.59 o 
   1   6   2       56.45       50.56      1.89 o 
   2   6   2       75.55       62.39      1.60 o 
   3   6   2      350.57      435.59      4.70 o 
   4   6   2      985.50     1097.47     11.46 o 
   5   6   2       21.03       24.26      2.06 o 
   6   6   2       80.62       74.29      2.30 o 
   7   6   2       15.57       18.98      1.66 o 
   8   6   2      743.34      680.47      8.52 o 
   9   6   2        0.84        5.14      1.56 o 
  10   6   2      151.97      126.82      4.23 o 
  11   6   2        0.29       -0.09      1.96 o 
  12   6   2        0.21        1.34      1.85 o 
  13   6   2        4.09        5.93      2.93 o 
  14   6   2        1.97        1.29      2.61 o 
 -14   7   2        8.76       10.66      2.95 o 
 -13   7   2       14.54        9.02      2.57 o 
 -12   7   2       28.73       28.35      4.23 o 
 -11   7   2        2.39        1.21      1.35 o 
 -10   7   2      116.86      113.20      3.55 o 
  -9   7   2       19.45       18.27      1.86 o 
  -8   7   2       11.65       15.84      2.70 o 
  -7   7   2      124.48      128.07      2.82 o 
  -6   7   2        0.11        0.61      0.82 o 
  -5   7   2      162.96      161.55      3.25 o 
  -4   7   2       47.21       44.06      3.01 o 
  -3   7   2       14.34       15.43      1.65 o 
  -2   7   2       34.04       32.98      2.35 o 
  -1   7   2       49.15       46.75      1.77 o 
   0   7   2       71.31       69.99      2.52 o 
   1   7   2       53.59       61.66      2.17 o 
   2   7   2      226.93      222.17      2.83 o 
   3   7   2       30.47       34.52      1.18 o 
   4   7   2       21.75       29.64      1.61 o 
   5   7   2      304.16      311.44      4.55 o 
   6   7   2       17.68       17.89      1.80 o 
   7   7   2      325.58      309.49      5.89 o 
   8   7   2        0.46        0.19      1.55 o 
   9   7   2       29.38       27.59      2.20 o 
  10   7   2      119.89      101.81      3.20 o 
  11   7   2        0.08        1.24      1.67 o 
  12   7   2        0.09       -0.11      1.80 o 
  13   7   2        5.61        5.51      2.16 o 
  14   7   2        1.21        6.65      4.37 o 
 -14   8   2        3.22        6.23      3.27 o 
 -13   8   2        0.36        1.50      2.37 o 
 -12   8   2        0.60        0.14      2.10 o 
 -11   8   2      190.69      173.93      5.82 o 
 -10   8   2      382.43      356.35      5.66 o 
  -9   8   2      150.76      153.97      3.91 o 
  -8   8   2        1.50        1.39      1.27 o 
  -7   8   2      271.21      268.53      5.45 o 
  -6   8   2      126.97      122.94      3.54 o 
  -5   8   2      162.77      166.87      4.56 o 
  -4   8   2       24.97       34.36      3.15 o 
  -3   8   2      127.16      144.95      3.25 o 
  -2   8   2      218.54      213.34      3.49 o 
  -1   8   2      369.42      435.98      5.65 o 
   0   8   2      730.52      802.60      8.64 o 
   1   8   2       15.27       23.38      1.56 o 
   2   8   2      113.92      124.66      3.20 o 
   3   8   2      230.79      207.17      2.92 o 
   4   8   2      430.85      444.08      4.94 o 
   5   8   2      308.78      305.99      4.41 o 
   6   8   2      235.51      209.42      4.55 o 
   7   8   2      796.54      741.18     10.19 o 
   8   8   2      513.41      445.17      7.35 o 
   9   8   2       38.33       32.65      2.65 o 
  10   8   2        0.96        0.57      1.89 o 
  11   8   2        7.47        9.35      2.43 o 
  12   8   2        0.05       -0.02      1.93 o 
  13   8   2        5.75        7.55      2.38 o 
 -13   9   2        9.27       10.59      3.66 o 
 -12   9   2        7.58        6.50      2.33 o 
 -11   9   2       41.03       46.62      2.75 o 
 -10   9   2        6.64        8.92      1.45 o 
  -9   9   2      121.11      122.71      3.44 o 
  -8   9   2      256.42      248.88      8.78 o 
  -7   9   2       95.74       94.05      4.15 o 
  -6   9   2        7.59        5.23      1.75 o 
  -5   9   2        2.58        1.65      1.55 o 
  -4   9   2       90.65       90.28      2.90 o 
  -3   9   2       80.00       82.25      2.52 o 
  -2   9   2      450.21      444.77      7.09 o 
  -1   9   2      160.31      157.19      2.80 o 
   0   9   2      167.45      167.09      3.02 o 
   1   9   2      102.55       75.59      1.88 o 
   2   9   2      142.68      149.75      3.39 o 
   3   9   2       17.68       16.07      1.17 o 
   4   9   2      284.03      276.26      3.67 o 
   5   9   2      139.92      121.29      2.84 o 
   6   9   2      168.03      152.59      3.26 o 
   7   9   2       12.25        3.98      1.57 o 
   8   9   2       30.14       27.71      2.02 o 
   9   9   2        6.01        3.67      2.15 o 
  10   9   2        8.85        9.70      3.39 o 
  11   9   2       58.00       66.53      2.87 o 
  12   9   2       26.43       24.97      2.50 o 
  13   9   2        0.41        0.51      2.21 o 
 -13  10   2        6.52        5.58      3.51 o 
 -12  10   2       63.47       63.40      4.63 o 
 -11  10   2       18.76       18.48      3.19 o 
 -10  10   2        6.76        8.32      2.44 o 
  -9  10   2        3.32        2.41      1.36 o 
  -8  10   2       31.89       32.74      2.51 o 
  -7  10   2      148.89      149.88      5.48 o 
  -6  10   2       94.00       89.76      3.05 o 
  -5  10   2      148.67      159.38      3.97 o 
  -4  10   2      225.12      260.74      5.73 o 
  -3  10   2        5.72        8.50      2.89 o 
  -2  10   2      352.93      370.48      6.35 o 
  -1  10   2      449.77      467.18      6.77 o 
   0  10   2        1.86        0.22      0.97 o 
   1  10   2      322.33      356.41      6.88 o 
   2  10   2      152.76      175.16      4.19 o 
   3  10   2      322.73      339.13      4.24 o 
   4  10   2       61.40       67.44      2.31 o 
   5  10   2        0.01        1.70      1.11 o 
   6  10   2       42.68       42.53      2.13 o 
   7  10   2        0.00        1.00      1.40 o 
   8  10   2       84.30       78.95      3.54 o 
   9  10   2       79.38       79.19      4.06 o 
  10  10   2       22.89       26.86      2.19 o 
  11  10   2        2.95        4.30      1.95 o 
  12  10   2        0.20        0.29      2.78 o 
  13  10   2       32.97       41.98      4.18 o 
 -13  11   2        2.17        4.72      3.04 o 
 -12  11   2        0.08       -1.17      2.53 o 
 -11  11   2       10.17        6.21      3.10 o 
 -10  11   2        1.05        0.71      2.10 o 
  -9  11   2        0.02        1.47      2.27 o 
  -8  11   2        8.88        8.43      3.21 o 
  -7  11   2        1.74        2.13      1.85 o 
  -6  11   2        0.14        1.36      1.64 o 
  -5  11   2      287.90      289.08      6.54 o 
  -4  11   2      568.00      557.28      9.79 o 
  -3  11   2      158.78      155.45      3.87 o 
  -2  11   2       82.56       89.21      4.60 o 
  -1  11   2       39.06       36.20      2.00 o 
   0  11   2      541.24      556.02      6.77 o 
   1  11   2      643.34      619.87      8.62 o 
   2  11   2       65.07       60.99      3.32 o 
   3  11   2       48.90       49.41      1.50 o 
   4  11   2        2.75        2.67      1.65 o 
   5  11   2       53.30       57.39      2.06 o 
   6  11   2       19.61       28.07      1.99 o 
   7  11   2       50.97       52.61      1.94 o 
   8  11   2       12.47       12.38      1.74 o 
   9  11   2       24.64       26.56      3.81 o 
  10  11   2        4.39        5.58      2.24 o 
  11  11   2       15.76       15.09      2.48 o 
  12  11   2       46.80       50.42      3.61 o 
 -12  12   2        0.00       -1.58      2.60 o 
 -11  12   2        1.75        1.65      3.33 o 
 -10  12   2        4.67        9.60      3.02 o 
  -9  12   2        6.87        6.32      2.49 o 
  -8  12   2       37.29       42.21      5.04 o 
  -7  12   2      392.57      349.09      6.98 o 
  -6  12   2      147.59      147.38      4.66 o 
  -5  12   2       30.38       29.55      2.83 o 
  -4  12   2      389.15      355.57      6.86 o 
  -3  12   2      152.64      142.01      3.92 o 
  -2  12   2       59.80       62.29      1.67 o 
  -1  12   2        0.54       -1.28      1.28 o 
   0  12   2      147.04      138.74      3.64 o 
   1  12   2      432.66      396.35      6.04 o 
   2  12   2      114.74      108.35      3.00 o 
   3  12   2      226.45      210.45      4.08 o 
   4  12   2      601.21      554.19      7.09 o 
   5  12   2      464.86      429.46      5.70 o 
   6  12   2        6.20        6.24      1.70 o 
   7  12   2       59.75       67.10      2.61 o 
   8  12   2        2.80        0.11      1.33 o 
   9  12   2        0.77        0.24      2.10 o 
  10  12   2        1.09        1.40      1.62 o 
  11  12   2       55.72       59.81      3.61 o 
  12  12   2       13.75       12.57      2.95 o 
 -11  13   2        0.62        1.38      2.27 o 
 -10  13   2        7.82        7.96      3.57 o 
  -9  13   2       23.37       18.06      3.07 o 
  -8  13   2      101.79      102.47      3.78 o 
  -7  13   2      110.01      111.58      5.50 o 
  -6  13   2       22.42       29.58      3.48 o 
  -5  13   2       11.61       14.23      3.12 o 
  -4  13   2       20.18       26.50      3.59 o 
  -3  13   2      304.83      295.98      7.50 o 
  -2  13   2      127.92      125.10      2.87 o 
  -1  13   2      185.17      177.76      4.56 o 
   0  13   2      210.57      210.42      6.55 o 
   1  13   2        9.53       15.94      2.35 o 
   2  13   2      413.10      370.16      6.26 o 
   3  13   2      142.50      129.12      4.87 o 
   4  13   2      121.70      111.23      2.57 o 
   5  13   2      259.23      241.53      4.18 o 
   6  13   2      156.17      148.26      3.12 o 
   7  13   2       10.82        9.68      1.68 o 
   8  13   2        3.30        2.15      1.64 o 
   9  13   2       10.34       15.82      2.63 o 
  10  13   2        4.53        4.04      1.68 o 
  11  13   2        2.95        5.33      2.53 o 
 -11  14   2        5.51        6.79      2.80 o 
 -10  14   2        2.09        2.27      2.30 o 
  -9  14   2       43.08       46.81      3.82 o 
  -8  14   2       25.23       27.12      3.56 o 
  -7  14   2        0.00       -0.76      2.33 o 
  -6  14   2       85.39       72.18      3.71 o 
  -5  14   2      288.11      249.71      6.70 o 
  -4  14   2       67.81       61.28      3.37 o 
  -3  14   2       45.79       38.78      2.99 o 
  -2  14   2      707.79      662.29     10.92 o 
  -1  14   2      708.43      686.82      9.85 o 
   0  14   2      149.69      146.68      3.12 o 
   1  14   2       48.96       40.51      2.57 o 
   2  14   2      171.11      135.45      4.02 o 
   3  14   2      192.36      163.21      3.52 o 
   4  14   2       10.43       12.88      1.75 o 
   5  14   2       39.24       46.66      2.82 o 
   6  14   2       38.82       33.24      2.25 o 
   7  14   2        0.20       -0.33      1.56 o 
   8  14   2       21.09       18.86      2.03 o 
   9  14   2        1.73        1.16      2.21 o 
  10  14   2        4.32        9.43      2.21 o 
 -10  15   2        1.99        0.12      2.28 o 
  -9  15   2        3.05        3.64      2.53 o 
  -8  15   2       14.16       14.94      2.78 o 
  -7  15   2       76.14       70.71      3.08 o 
  -6  15   2       75.67       78.53      3.60 o 
  -5  15   2        2.84        6.01      3.32 o 
  -4  15   2      160.77      142.70      5.48 o 
  -3  15   2      135.12      117.39      5.51 o 
  -2  15   2        0.65        1.07      1.07 o 
  -1  15   2        9.87        9.48      2.19 o 
   0  15   2       34.17       30.11      1.95 o 
   1  15   2       73.97       66.83      2.51 o 
   2  15   2        3.37        3.50      1.78 o 
   3  15   2      115.40      109.25      3.38 o 
   4  15   2      189.40      184.74      3.97 o 
   5  15   2        7.77       14.62      1.94 o 
   6  15   2        0.88        1.00      1.67 o 
   7  15   2        3.68        6.59      2.64 o 
   8  15   2        1.96        2.26      1.63 o 
   9  15   2        2.30        2.36      2.23 o 
  10  15   2       22.33       31.20      6.01 o 
  -9  16   2       19.04       22.50      4.92 o 
  -8  16   2       20.14       24.38      3.40 o 
  -7  16   2        0.49        1.75      2.16 o 
  -6  16   2       26.62       32.29      2.80 o 
  -5  16   2       35.17       33.14      4.82 o 
  -4  16   2        0.25        1.44      2.25 o 
  -3  16   2       29.84       27.87      2.80 o 
  -2  16   2        2.77        2.58      1.24 o 
  -1  16   2        1.06        1.79      1.32 o 
   0  16   2        2.57        1.65      1.65 o 
   1  16   2        3.34        0.93      2.76 o 
   2  16   2       26.17       24.72      2.61 o 
   3  16   2       32.92       32.06      2.27 o 
   4  16   2        0.65        2.04      1.81 o 
   5  16   2       26.87       25.04      1.95 o 
   6  16   2        7.77       10.23      1.93 o 
   7  16   2        1.64        3.04      2.27 o 
   8  16   2       38.83       45.40      3.56 o 
   9  16   2       16.57       21.62      3.04 o 
  -8  17   2       40.42       44.15      3.76 o 
  -7  17   2       13.76       16.09      2.68 o 
  -6  17   2        1.76        1.77      2.34 o 
  -5  17   2        9.60       10.63      2.88 o 
  -4  17   2        1.38        0.95      2.29 o 
  -3  17   2        3.03        0.84      2.37 o 
  -2  17   2        1.21        1.69      1.09 o 
  -1  17   2        4.51       10.09      2.08 o 
   0  17   2       30.69       32.80      2.62 o 
   1  17   2        0.13        1.12      2.27 o 
   2  17   2        0.33        0.36      1.76 o 
   3  17   2        0.72       -0.01      1.91 o 
   4  17   2        1.74        1.07      2.01 o 
   5  17   2       58.47       60.55      2.45 o 
   6  17   2       57.00       63.53      2.31 o 
   7  17   2       19.15       30.11      3.13 o 
   8  17   2        4.13        4.97      2.92 o 
  -7  18   2       12.75        8.37      2.63 o 
  -6  18   2        6.88        7.24      2.44 o 
  -5  18   2       33.87       40.80      5.05 o 
  -4  18   2        2.79        1.53      3.02 o 
  -3  18   2        3.41        3.47      2.41 o 
  -2  18   2       47.97       44.38      2.95 o 
  -1  18   2       63.23       57.55      4.37 o 
   0  18   2       11.49       12.63      2.05 o 
   1  18   2        6.21        3.92      1.75 o 
   2  18   2       52.45       56.67      2.55 o 
   3  18   2       11.41       11.95      2.38 o 
   4  18   2        0.40        2.45      1.62 o 
   5  18   2        0.01       -1.02      1.61 o 
   6  18   2        1.29        0.66      1.86 o 
  -5  19   2        0.34       -0.47      2.53 o 
  -4  19   2        2.92        3.86      2.88 o 
  -3  19   2        0.48       -0.76      2.03 o 
  -2  19   2        1.06        2.64      1.72 o 
  -1  19   2        1.20        0.16      1.54 o 
   0  19   2        9.79       11.35      4.17 o 
   1  19   2        4.16        3.58      2.47 o 
   2  19   2        0.05        1.69      2.70 o 
   3  19   2       36.25       38.95      2.63 o 
   4  19   2       89.52       94.53      3.00 o 
   5  19   2       50.93       55.48      2.48 o 
  -3  20   2        0.00        1.23      5.89 o 
  -2  20   2        4.24        4.03      2.47 o 
  -1  20   2        5.83        7.98      2.53 o 
   0  20   2        0.15        1.78      2.60 o 
   1  20   2        1.84        4.01      3.12 o 
   2  20   2       56.97       68.23      3.45 o 
 -15   1   3        0.58        3.50      2.83 o 
 -14   1   3       31.43       29.85      3.66 o 
 -13   1   3       25.52       25.94      3.15 o 
 -12   1   3       15.81        9.37      3.74 o 
 -11   1   3       13.28       18.24      3.49 o 
 -10   1   3       91.72      106.73      3.99 o 
  -9   1   3      270.29      277.23      5.72 o 
  -8   1   3       65.90       70.16      2.75 o 
  -7   1   3       17.41       16.31      1.69 o 
  -6   1   3       32.42       28.65      2.33 o 
  -5   1   3      450.54      488.55      9.42 o 
  -4   1   3        0.03        1.38      1.34 o 
  -3   1   3      508.62      505.36     15.48 o 
  -2   1   3     1006.95     1078.91     12.38 o 
  -1   1   3     1140.69     1208.83     16.70 o 
   0   1   3      417.70      428.81      4.51 o 
   1   1   3     1634.49     1798.32     14.52 o 
   2   1   3       64.04       60.99      1.37 o 
   3   1   3        1.04        2.68      0.75 o 
   4   1   3      660.25      688.89      6.28 o 
   5   1   3     1423.48     1502.83     14.43 o 
   6   1   3       80.30       82.01      1.94 o 
   7   1   3      155.25      150.76      2.58 o 
   8   1   3       50.67       44.16      1.95 o 
   9   1   3      176.50      157.01      3.49 o 
  10   1   3      186.86      175.47      3.36 o 
  11   1   3      102.63       92.57      2.97 o 
  12   1   3       47.32       45.47      2.66 o 
  13   1   3        2.85        2.96      2.00 o 
  14   1   3       21.00       26.52      2.78 o 
 -15   2   3        5.61        6.65      3.65 o 
 -14   2   3        0.14        3.37      3.45 o 
 -13   2   3       62.70       61.19      4.50 o 
 -12   2   3       83.17       80.99      3.91 o 
 -11   2   3        5.80        6.66      2.24 o 
 -10   2   3        0.31       -0.33      2.46 o 
  -9   2   3        4.24        7.16      2.50 o 
  -8   2   3      175.00      191.13      4.95 o 
  -7   2   3       51.42       44.28      2.22 o 
  -6   2   3       44.00       39.60      2.79 o 
  -5   2   3      468.58      448.61      6.39 o 
  -4   2   3        2.08        0.87      1.27 o 
  -3   2   3     1113.79     1132.88     22.43 o 
  -2   2   3      664.22      807.95     10.32 o 
  -1   2   3      726.03      738.11     13.44 o 
   0   2   3     1341.60     1362.88     10.99 o 
   1   2   3       94.23       96.43      1.19 o 
   2   2   3       88.60       85.36      1.40 o 
   3   2   3        0.01        1.22      0.66 o 
   4   2   3       63.51       63.24      1.94 o 
   5   2   3      510.40      528.63      5.79 o 
   6   2   3      122.27      112.16      2.03 o 
   7   2   3      171.92      155.79      3.05 o 
   8   2   3      336.56      344.50      4.23 o 
   9   2   3       80.01       91.04      2.47 o 
  10   2   3       31.50       29.95      2.01 o 
  11   2   3       28.60       30.80      2.16 o 
  12   2   3       52.26       58.40      2.85 o 
  13   2   3        2.72        1.79      1.97 o 
  14   2   3       13.71       20.91      2.50 o 
 -15   3   3        6.23        3.59      5.83 o 
 -14   3   3        2.44        1.08      4.09 o 
 -13   3   3        1.24        1.41      2.56 o 
 -12   3   3       17.94       23.91      3.32 o 
 -11   3   3       32.17       35.00      3.31 o 
 -10   3   3       70.92       70.61      2.95 o 
  -9   3   3        0.09        0.46      1.66 o 
  -8   3   3       28.28       25.30      3.70 o 
  -7   3   3       34.98       35.25      2.58 o 
  -6   3   3        5.65        6.80      2.19 o 
  -5   3   3      254.29      238.78      4.80 o 
  -4   3   3      449.41      434.60      6.36 o 
  -3   3   3     1052.26     1111.96     12.65 o 
  -2   3   3      129.92      140.31      2.32 o 
  -1   3   3     1279.80     1349.79     13.48 o 
   0   3   3      154.46      140.78      2.31 o 
   1   3   3      148.01      143.81      2.51 o 
   2   3   3        0.31        0.73      0.48 o 
   3   3   3       23.54       23.63      0.95 o 
   4   3   3        5.14        5.25      1.00 o 
   5   3   3      110.82      106.86      1.98 o 
   6   3   3       17.72       20.56      1.75 o 
   7   3   3      210.46      218.09      3.38 o 
   8   3   3      161.33      146.48      3.17 o 
   9   3   3        1.56        1.48      1.91 o 
  10   3   3       15.63       11.80      1.92 o 
  11   3   3        0.50        0.68      1.58 o 
  12   3   3        8.42       10.17      2.08 o 
  13   3   3        0.77        2.42      1.80 o 
  14   3   3        0.03        0.92      2.13 o 
 -14   4   3        1.66        2.52      3.69 o 
 -13   4   3       38.81       34.31      4.08 o 
 -12   4   3      189.29      204.29      7.59 o 
 -11   4   3        2.23        1.56      2.81 o 
 -10   4   3        0.00        0.74      2.44 o 
  -9   4   3       18.01       19.29      2.71 o 
  -8   4   3       70.61       79.42      3.93 o 
  -7   4   3      102.67      119.39      5.05 o 
  -6   4   3      592.27      595.65     11.42 o 
  -5   4   3       10.19       14.50      2.33 o 
  -4   4   3      950.75      959.82     17.89 o 
  -3   4   3      149.02      151.17      2.47 o 
  -2   4   3      288.27      274.15      3.47 o 
  -1   4   3      865.83      985.73      9.06 o 
   0   4   3       80.39       76.68      2.01 o 
   1   4   3      499.04      496.41      5.66 o 
   2   4   3      477.43      474.63      9.51 o 
   3   4   3      451.07      521.07      4.83 o 
   4   4   3        2.55        7.45      0.99 o 
   5   4   3       12.55       14.59      1.15 o 
   6   4   3       85.03       76.70      2.13 o 
   7   4   3      411.81      395.69      5.06 o 
   8   4   3      265.87      256.38      4.21 o 
   9   4   3       65.88       57.14      2.50 o 
  10   4   3        1.20        3.58      1.43 o 
  11   4   3        5.56        3.53      1.69 o 
  12   4   3       62.07       56.05      3.03 o 
  13   4   3       49.30       56.79      3.22 o 
  14   4   3        3.58        2.77      2.08 o 
 -14   5   3       89.07       79.90      3.29 o 
 -13   5   3       31.07       18.15      7.69 o 
 -12   5   3        1.62        2.73      3.26 o 
 -11   5   3        4.72        3.32      2.86 o 
 -10   5   3       35.08       31.67      3.19 o 
  -9   5   3       13.14       11.10      3.28 o 
  -8   5   3       35.07       29.42      2.79 o 
  -7   5   3       21.04       21.26      3.32 o 
  -6   5   3       23.03       30.47      2.83 o 
  -5   5   3        5.98        6.85      1.83 o 
  -4   5   3       42.63       53.66      1.52 o 
  -3   5   3      139.57      145.19      2.34 o 
  -2   5   3       57.47       65.58      3.13 o 
  -1   5   3      745.97      763.84      7.00 o 
   0   5   3        0.07        0.68      1.26 o 
   1   5   3      184.21      188.01      3.71 o 
   2   5   3       53.71       61.62      1.88 o 
   3   5   3       35.41       43.03      1.42 o 
   4   5   3        9.97       11.82      1.17 o 
   5   5   3      196.39      184.06      2.71 o 
   6   5   3       36.79       37.63      1.76 o 
   7   5   3       31.93       42.50      1.94 o 
   8   5   3        0.34       -1.24      1.24 o 
   9   5   3        6.39        4.58      1.42 o 
  10   5   3      119.85      118.98      2.91 o 
  11   5   3       29.82       30.79      2.20 o 
  12   5   3       13.38       16.03      1.84 o 
  13   5   3        5.10        4.87      2.26 o 
 -14   6   3        2.90        0.24      1.59 o 
 -13   6   3        5.92        4.09      2.54 o 
 -12   6   3       14.69       13.04      1.67 o 
 -11   6   3        0.02        0.49      1.25 o 
 -10   6   3        9.41        3.21      2.11 o 
  -9   6   3       13.85       21.22      2.82 o 
  -8   6   3        0.00        0.99      3.26 o 
  -7   6   3        0.01        0.97      2.16 o 
  -6   6   3      146.93      146.32      3.32 o 
  -5   6   3      212.89      200.72      4.82 o 
  -4   6   3       14.11       15.07      1.58 o 
  -3   6   3       41.78       43.40      1.77 o 
  -2   6   3      142.04      125.24      2.81 o 
  -1   6   3       16.50       19.90      0.89 o 
   0   6   3      486.29      444.49      7.49 o 
   1   6   3     1090.61     1074.27     13.43 o 
   2   6   3        0.15        0.72      0.52 o 
   3   6   3      140.65      127.33      2.31 o 
   4   6   3        0.79        0.26      1.02 o 
   5   6   3        9.58       11.43      1.21 o 
   6   6   3      189.31      185.71      3.64 o 
   7   6   3      134.29      142.78      3.61 o 
   8   6   3       28.00       34.00      2.13 o 
   9   6   3       11.80        9.82      1.75 o 
  10   6   3       13.70       12.06      1.71 o 
  11   6   3        1.29        1.35      1.55 o 
  12   6   3       11.97       16.20      2.25 o 
  13   6   3        1.12        1.90      2.26 o 
 -14   7   3       32.90       37.81      4.72 o 
 -13   7   3        7.53       10.40      3.21 o 
 -12   7   3       40.68       41.76      3.02 o 
 -11   7   3        0.13        0.75      1.78 o 
 -10   7   3       10.62       10.65      1.79 o 
  -9   7   3       24.16       22.62      2.27 o 
  -8   7   3       44.36       44.91      2.31 o 
  -7   7   3        4.64        3.09      0.82 o 
  -6   7   3        1.88        0.90      1.36 o 
  -5   7   3      195.25      205.04      4.94 o 
  -4   7   3     1120.31     1213.00     17.45 o 
  -3   7   3      322.63      312.09      5.23 o 
  -2   7   3      582.07      559.91      7.79 o 
  -1   7   3     1090.16     1101.41     10.51 o 
   0   7   3      906.39     1052.58     11.60 o 
   1   7   3      668.85      702.38      6.95 o 
   2   7   3      119.66      107.43      2.00 o 
   3   7   3      114.34      109.44      1.74 o 
   4   7   3      510.73      485.59      5.08 o 
   5   7   3      366.33      393.18      5.25 o 
   6   7   3       16.50       20.64      1.82 o 
   7   7   3       90.37       92.06      2.82 o 
   8   7   3      172.96      155.82      4.33 o 
   9   7   3       19.76       23.04      2.44 o 
  10   7   3      301.24      279.77      5.18 o 
  11   7   3        0.75        4.88      1.60 o 
  12   7   3        0.52        1.19      1.53 o 
  13   7   3        9.70        7.14      1.96 o 
 -13   8   3        7.23        6.51      5.45 o 
 -12   8   3        1.27        2.83      3.20 o 
 -11   8   3       57.81       57.34      2.63 o 
 -10   8   3        9.88       11.05      1.80 o 
  -9   8   3        8.58        8.20      1.39 o 
  -8   8   3        3.28        3.80      0.87 o 
  -7   8   3        6.61        3.20      1.78 o 
  -6   8   3       34.81       30.76      2.66 o 
  -5   8   3       39.56       33.83      1.76 o 
  -4   8   3      123.93      129.16      4.35 o 
  -3   8   3       34.24       43.54      2.45 o 
  -2   8   3       26.36       28.27      2.07 o 
  -1   8   3      108.40      110.47      1.66 o 
   0   8   3      274.61      286.87      3.24 o 
   1   8   3       76.84       73.15      1.88 o 
   2   8   3        1.94        0.93      0.76 o 
   3   8   3      117.16      107.36      2.01 o 
   4   8   3       48.30       41.34      2.49 o 
   5   8   3        2.27        0.26      1.02 o 
   6   8   3        2.35        2.80      1.83 o 
   7   8   3      145.65      133.85      6.11 o 
   8   8   3        9.84        9.92      2.50 o 
   9   8   3       37.49       35.28      3.42 o 
  10   8   3        0.29       -1.53      1.81 o 
  11   8   3        0.23        0.31      2.03 o 
  12   8   3        0.39       -1.02      2.03 o 
  13   8   3       44.23       53.44      3.98 o 
 -13   9   3        0.12        2.00      3.91 o 
 -12   9   3        2.72        3.11      3.16 o 
 -11   9   3       28.09       35.95      5.51 o 
 -10   9   3       98.16       98.44      2.64 o 
  -9   9   3        1.22        0.04      1.99 o 
  -8   9   3        6.11        4.11      2.07 o 
  -7   9   3        3.29        2.30      2.01 o 
  -6   9   3      111.52      114.36      4.80 o 
  -5   9   3       11.50       13.40      1.56 o 
  -4   9   3        8.49        6.11      2.22 o 
  -3   9   3       30.99       37.06      1.92 o 
  -2   9   3       12.41       13.80      2.71 o 
  -1   9   3       13.31       12.92      1.01 o 
   0   9   3       13.46       12.88      1.09 o 
   1   9   3        3.19        1.96      0.90 o 
   2   9   3        2.73        4.75      0.96 o 
   3   9   3       67.44       66.92      2.34 o 
   4   9   3       36.72       28.63      1.55 o 
   5   9   3      245.14      249.73      3.64 o 
   6   9   3      768.22      738.18     10.23 o 
   7   9   3       45.00       45.80      2.42 o 
   8   9   3       92.77       77.40      2.88 o 
   9   9   3       25.73       27.20      2.07 o 
  10   9   3        1.68        1.55      2.20 o 
  11   9   3       37.30       42.54      2.95 o 
  12   9   3       22.74       26.48      3.59 o 
 -13  10   3       11.91       19.02      3.35 o 
 -12  10   3       51.16       48.28      4.51 o 
 -11  10   3       56.57       48.80      8.71 o 
 -10  10   3       32.72       29.79      3.58 o 
  -9  10   3       81.54       84.78      4.19 o 
  -8  10   3       10.50       11.27      3.08 o 
  -7  10   3       19.48       21.37      2.07 o 
  -6  10   3       29.77       33.72      2.39 o 
  -5  10   3       26.17       30.24      3.42 o 
  -4  10   3       19.84       16.58      2.12 o 
  -3  10   3       48.30       50.70      1.91 o 
  -2  10   3        4.75        4.63      1.38 o 
  -1  10   3        6.14        6.83      0.98 o 
   0  10   3       56.42       48.83      2.09 o 
   1  10   3        2.20        2.86      1.47 o 
   2  10   3        4.58        6.46      1.21 o 
   3  10   3        2.79        1.68      1.20 o 
   4  10   3        9.17       12.18      1.55 o 
   5  10   3      198.34      180.95      3.11 o 
   6  10   3      124.74      111.23      2.96 o 
   7  10   3      137.09      118.98      3.37 o 
   8  10   3       32.58       20.24      5.92 o 
   9  10   3        0.04       -0.49      1.83 o 
  10  10   3        0.16        1.75      1.90 o 
  11  10   3       21.37       27.29      5.53 o 
  12  10   3       40.90       44.50      4.17 o 
 -12  11   3       75.76       73.68      4.12 o 
 -11  11   3      123.00      123.67      4.77 o 
 -10  11   3        4.22        1.84      2.95 o 
  -9  11   3      105.06      104.09      4.36 o 
  -8  11   3       95.17       94.28      3.99 o 
  -7  11   3       21.28       21.66      2.74 o 
  -6  11   3      156.16      157.79      4.16 o 
  -5  11   3       14.24       21.28      2.35 o 
  -4  11   3       30.98       31.03      3.00 o 
  -3  11   3       15.08       17.69      1.91 o 
  -2  11   3       41.20       41.55      2.01 o 
  -1  11   3       38.50       41.59      1.76 o 
   0  11   3      211.16      225.80      4.51 o 
   1  11   3       15.61       20.30      2.21 o 
   2  11   3      158.45      154.75      3.42 o 
   3  11   3        1.52        1.96      1.03 o 
   4  11   3      307.84      270.07      4.11 o 
   5  11   3      109.63      105.05      2.39 o 
   6  11   3       84.72       77.03      2.19 o 
   7  11   3      459.96      438.87      6.72 o 
   8  11   3      100.75       82.68      4.31 o 
   9  11   3       12.13       10.70      1.51 o 
  10  11   3       17.53       13.77      4.04 o 
  11  11   3        1.55        2.10      2.03 o 
 -12  12   3        2.48        1.24      2.57 o 
 -11  12   3        3.31        3.15      3.07 o 
 -10  12   3        0.01       -0.02      2.06 o 
  -9  12   3       28.17       29.34      3.01 o 
  -8  12   3        8.92       10.68      2.43 o 
  -7  12   3      103.02       93.26      3.81 o 
  -6  12   3      118.25      116.85      4.54 o 
  -5  12   3      115.60      120.19      5.15 o 
  -4  12   3       20.18       22.61      2.42 o 
  -3  12   3        2.30        9.01      3.50 o 
  -2  12   3        8.19        6.22      1.59 o 
  -1  12   3        8.06        8.76      1.20 o 
   0  12   3       16.82       15.72      2.61 o 
   1  12   3       37.74       40.44      2.93 o 
   2  12   3       62.50       53.08      3.48 o 
   3  12   3       31.45       30.90      1.83 o 
   4  12   3       57.88       56.21      2.38 o 
   5  12   3       16.52       21.11      1.51 o 
   6  12   3        1.70        3.30      1.73 o 
   7  12   3        4.89        3.70      1.78 o 
   8  12   3        0.37        1.40      1.54 o 
   9  12   3        1.43        0.00      1.55 o 
  10  12   3        5.48        4.44      1.84 o 
  11  12   3       10.79       11.06      1.89 o 
 -11  13   3        0.84        0.69      2.31 o 
 -10  13   3        5.07        5.68      2.90 o 
  -9  13   3        2.36        4.55      2.42 o 
  -8  13   3        5.98        5.44      2.65 o 
  -7  13   3        0.66        2.68      2.16 o 
  -6  13   3       10.26       11.98      2.11 o 
  -5  13   3      124.51      118.21      4.07 o 
  -4  13   3        0.64        0.45      2.39 o 
  -3  13   3      116.47      104.72      4.02 o 
  -2  13   3       11.93       17.54      2.82 o 
  -1  13   3       81.46       75.22      1.85 o 
   0  13   3       10.70       15.17      1.66 o 
   1  13   3      179.71      175.65      4.62 o 
   2  13   3        1.37        0.95      1.24 o 
   3  13   3       35.97       35.18      1.98 o 
   4  13   3        4.84        4.53      1.82 o 
   5  13   3       26.09       27.99      1.73 o 
   6  13   3        0.50        1.37      1.26 o 
   7  13   3        0.39       -0.05      1.23 o 
   8  13   3        0.12        0.44      1.23 o 
   9  13   3        1.43        1.66      1.58 o 
  10  13   3       20.77       25.48      2.24 o 
 -10  14   3        9.61       10.76      2.87 o 
  -9  14   3        3.72        5.25      2.72 o 
  -8  14   3        0.07        2.37      2.30 o 
  -7  14   3       82.48       83.24     11.18 o 
  -6  14   3      125.48      123.11      3.48 o 
  -5  14   3        2.98        2.03      1.94 o 
  -4  14   3      167.74      166.82      5.15 o 
  -3  14   3      173.74      163.45      5.04 o 
  -2  14   3       36.10       34.59      2.39 o 
  -1  14   3      243.47      228.96      3.54 o 
   0  14   3       54.10       55.33      2.58 o 
   1  14   3       15.20       16.13      2.27 o 
   2  14   3      110.23      111.69      3.76 o 
   3  14   3      104.77      109.87      2.93 o 
   4  14   3        3.11        1.50      1.31 o 
   5  14   3       61.75       53.00      2.14 o 
   6  14   3        8.33        7.34      1.88 o 
   7  14   3        2.98        1.67      1.46 o 
   8  14   3        9.63        8.25      1.80 o 
   9  14   3        2.09        0.65      1.80 o 
  10  14   3       13.99       11.10      6.40 o 
  -9  15   3        1.82        1.96      2.14 o 
  -8  15   3        4.12        4.10      2.54 o 
  -7  15   3       35.22       35.94      2.99 o 
  -6  15   3      107.80      102.08      3.57 o 
  -5  15   3       28.88       29.93      2.42 o 
  -4  15   3        0.99        1.11      1.61 o 
  -3  15   3       45.91       46.07      3.01 o 
  -2  15   3        0.30        1.20      2.24 o 
  -1  15   3      102.38      100.73      2.49 o 
   0  15   3        0.17        1.01      1.63 o 
   1  15   3      221.03      210.34     13.45 o 
   2  15   3      203.94      186.28      7.27 o 
   3  15   3        0.34        1.92      1.27 o 
   4  15   3        1.69       -0.58      1.27 o 
   5  15   3        8.82        8.82      2.21 o 
   6  15   3        1.23        2.24      1.71 o 
   7  15   3        0.86        0.64      1.89 o 
   8  15   3        2.07        1.62      1.99 o 
   9  15   3       37.44       42.34      3.63 o 
  -8  16   3        2.82        1.39      2.29 o 
  -7  16   3        2.51        2.43      2.58 o 
  -6  16   3        0.97        1.62      2.53 o 
  -5  16   3        0.37       -0.17      2.28 o 
  -4  16   3        0.64        0.87      2.20 o 
  -3  16   3       15.43       16.11      3.07 o 
  -2  16   3       29.58       34.64      2.34 o 
  -1  16   3        3.89        5.47      0.84 o 
   0  16   3       15.47       12.44      3.62 o 
   1  16   3        4.16        2.66      1.65 o 
   2  16   3       18.64       19.52      1.82 o 
   3  16   3       43.23       39.82      2.19 o 
   4  16   3        0.00       -0.51      1.78 o 
   5  16   3        2.20        1.72      1.49 o 
   6  16   3       16.63       15.61      1.83 o 
   7  16   3        8.96       10.80      2.20 o 
   8  16   3       23.65       31.41      2.77 o 
  -7  17   3        6.19        5.76      2.44 o 
  -6  17   3       11.71        8.51      3.19 o 
  -5  17   3        3.24        8.48      2.36 o 
  -4  17   3        0.00        0.82      1.78 o 
  -3  17   3        2.38        2.28      3.01 o 
  -2  17   3        0.05        0.98      2.33 o 
  -1  17   3        0.40        0.53      1.63 o 
   0  17   3        1.27       -1.10      2.28 o 
   1  17   3       20.82       25.68      2.79 o 
   2  17   3        2.91        2.50      2.49 o 
   3  17   3        0.85        2.86      1.39 o 
   4  17   3       24.04       23.73      1.97 o 
   5  17   3       25.55       28.74      1.82 o 
   6  17   3       22.98       21.76      1.72 o 
   7  17   3        0.49       -0.03      1.20 o 
  -6  18   3       11.46        8.79      2.54 o 
  -5  18   3        0.74        2.57      2.16 o 
  -4  18   3       23.88       25.44      2.40 o 
  -3  18   3       50.22       51.63      2.84 o 
  -2  18   3       50.73       49.10      3.29 o 
  -1  18   3       13.41       20.48      3.59 o 
   0  18   3        0.00        0.13      2.15 o 
   1  18   3        6.27        3.55      2.54 o 
   2  18   3        9.99        9.86      3.01 o 
   3  18   3        1.39        2.48      1.68 o 
   4  18   3        0.06        0.00      1.91 o 
   5  18   3        0.05       -0.03      1.69 o 
  -4  19   3        1.20        2.41      2.95 o 
  -3  19   3        4.82        5.03      2.78 o 
  -2  19   3        0.03        3.07      2.37 o 
  -1  19   3       14.58       12.79      2.42 o 
   0  19   3        0.79       -0.26      1.76 o 
   1  19   3       48.27       51.65      3.04 o 
   2  19   3        2.27       -0.12      1.23 o 
   3  19   3        4.97        3.04      1.39 o 
 -14   0   4        0.09        1.15      6.23 o 
 -13   0   4       25.20       23.90      4.14 o 
 -12   0   4       16.08       13.71      4.50 o 
 -11   0   4        7.53       12.32      3.31 o 
 -10   0   4      142.59      156.57      6.52 o 
  -9   0   4      110.71       93.55      4.24 o 
  -8   0   4        3.77        2.08      2.92 o 
  -7   0   4        2.68        3.79      2.53 o 
  -6   0   4       38.14       35.09      3.22 o 
  -5   0   4       14.22        6.00      2.58 o 
  -4   0   4     4305.03     4558.97    116.08 o 
  -3   0   4    12116.66    13433.38    284.47 o 
  -2   0   4     5962.88     6935.71    136.46 o 
  -1   0   4        0.01        2.69      1.28 o 
   0   0   4     1695.81     1626.31     21.35 o 
   1   0   4     1663.07     1752.01     25.67 o 
   2   0   4      205.72      222.96      3.26 o 
   3   0   4       50.35       56.38      1.76 o 
   4   0   4      548.17      545.55      6.95 o 
   5   0   4        0.12       -0.11      1.36 o 
   6   0   4       46.82       50.99      2.35 o 
   7   0   4      252.54      231.38      5.81 o 
   8   0   4        1.28        1.29      2.82 o 
   9   0   4        0.31       -0.73      1.84 o 
  10   0   4       10.94       14.21      2.15 o 
  11   0   4        8.10        6.07      2.56 o 
  12   0   4      114.39      114.41      4.04 o 
  13   0   4        3.61        5.28      2.94 o 
 -14   1   4        8.36        8.66      2.88 o 
 -13   1   4        2.96        3.01      2.91 o 
 -12   1   4        7.22        6.40      2.96 o 
 -11   1   4        0.00        1.71      2.89 o 
 -10   1   4        0.93        0.48      1.97 o 
  -9   1   4       53.19       53.52      3.16 o 
  -8   1   4        0.01        0.50      1.61 o 
  -7   1   4       12.23       14.14      2.51 o 
  -6   1   4       58.47       55.52      2.50 o 
  -5   1   4       15.38       21.05      1.69 o 
  -4   1   4       68.43       61.62      3.10 o 
  -3   1   4       36.37       41.74      2.49 o 
  -2   1   4      272.28      287.53      6.01 o 
  -1   1   4      222.49      211.35      4.13 o 
   0   1   4       19.05       15.74      1.23 o 
   1   1   4      136.57      128.88      1.61 o 
   2   1   4      134.27      134.53      1.88 o 
   3   1   4       62.67       58.23      1.43 o 
   4   1   4       25.77       28.82      1.29 o 
   5   1   4      197.75      185.47      2.60 o 
   6   1   4        0.84       -0.16      1.17 o 
   7   1   4       93.93       91.79      2.20 o 
   8   1   4        0.35        0.60      1.28 o 
   9   1   4        1.38        0.53      1.14 o 
  10   1   4        2.00        0.84      1.41 o 
  11   1   4        2.62        3.60      2.34 o 
  12   1   4       24.07       27.95      2.63 o 
  13   1   4        3.45        7.30      2.30 o 
 -14   2   4        1.29        0.45      3.47 o 
 -13   2   4       23.04       22.41      3.06 o 
 -12   2   4        0.01        0.56      2.08 o 
 -11   2   4        0.82        0.71      2.07 o 
 -10   2   4       14.43       12.07      2.41 o 
  -9   2   4       17.25       18.01      3.15 o 
  -8   2   4       57.54       60.37      3.09 o 
  -7   2   4        1.53        0.72      1.79 o 
  -6   2   4        0.59        2.76      1.71 o 
  -5   2   4      235.81      247.14      5.25 o 
  -4   2   4      790.29      781.84     14.71 o 
  -3   2   4      235.02      255.05      6.00 o 
  -2   2   4      108.14       83.00      2.47 o 
  -1   2   4       40.96       40.70      1.23 o 
   0   2   4      226.04      233.20      2.38 o 
   1   2   4      110.09      105.84      1.51 o 
   2   2   4      296.01      319.13      3.15 o 
   3   2   4     2046.62     2152.86     19.51 o 
   4   2   4       19.88       31.43      1.40 o 
   5   2   4       28.05       24.73      1.13 o 
   6   2   4        0.62        1.62      1.25 o 
   7   2   4       30.53       28.05      1.68 o 
   8   2   4       22.26       21.01      2.40 o 
   9   2   4        1.38        1.31      1.51 o 
  10   2   4       27.64       31.80      1.89 o 
  11   2   4        3.12        1.75      1.47 o 
  12   2   4        0.10        1.88      1.90 o 
  13   2   4       17.39       20.56      2.47 o 
 -14   3   4      132.07      131.58      7.11 o 
 -13   3   4       65.07       65.19      4.54 o 
 -12   3   4        0.35        1.33      3.53 o 
 -11   3   4       22.98       21.58      3.33 o 
 -10   3   4        0.04        0.51      2.63 o 
  -9   3   4       19.35       15.36      3.02 o 
  -8   3   4       15.84       11.71      2.07 o 
  -7   3   4        8.51        4.15      2.39 o 
  -6   3   4       28.11       19.94      2.53 o 
  -5   3   4       14.96       19.61      1.40 o 
  -4   3   4       94.15       95.48      2.24 o 
  -3   3   4        0.00        0.09      0.80 o 
  -2   3   4       89.97       85.42      2.02 o 
  -1   3   4       19.56       30.69      1.16 o 
   0   3   4        5.84        6.61      0.39 o 
   1   3   4       17.09       14.48      1.41 o 
   2   3   4       96.48      104.95      2.90 o 
   3   3   4      867.83      870.89      7.56 o 
   4   3   4       74.29       80.75      1.63 o 
   5   3   4       40.62       30.94      1.54 o 
   6   3   4       53.43       49.91      1.80 o 
   7   3   4      604.90      586.92      7.53 o 
   8   3   4     1089.79     1002.01     10.91 o 
   9   3   4      252.55      238.87      3.97 o 
  10   3   4        9.14       11.31      2.14 o 
  11   3   4       42.32       49.09      2.61 o 
  12   3   4        9.92       13.90      2.20 o 
  13   3   4        4.75        4.77      1.92 o 
 -14   4   4       30.88       31.64      5.38 o 
 -13   4   4       14.86       14.26      4.54 o 
 -12   4   4        1.12        2.23      2.56 o 
 -11   4   4       41.12       43.43      4.32 o 
 -10   4   4        9.12        8.39      2.70 o 
  -9   4   4       57.23       49.34      4.35 o 
  -8   4   4      112.79      113.92      3.87 o 
  -7   4   4       30.25       30.17      2.43 o 
  -6   4   4       41.35       44.65      2.36 o 
  -5   4   4        0.03        0.72      1.06 o 
  -4   4   4        4.10        4.00      1.28 o 
  -3   4   4        2.93        6.72      0.97 o 
  -2   4   4       40.55       26.53      1.21 o 
  -1   4   4       47.75       56.70      0.97 o 
   0   4   4       17.04       19.06      1.32 o 
   1   4   4     1058.63      991.82     10.86 o 
   2   4   4      380.40      369.96      4.66 o 
   3   4   4        3.38        5.56      0.56 o 
   4   4   4       28.45       24.24      1.22 o 
   5   4   4       22.84       22.66      1.08 o 
   6   4   4       17.20       18.26      1.25 o 
   7   4   4      250.45      235.47      4.00 o 
   8   4   4      340.81      323.03      4.88 o 
   9   4   4      124.72      116.70      3.06 o 
  10   4   4        0.98        2.29      1.35 o 
  11   4   4        0.02        0.81      1.34 o 
  12   4   4       23.27       27.93      2.53 o 
  13   4   4        0.14       -0.21      1.95 o 
 -14   5   4       13.32       16.16      4.00 o 
 -13   5   4       21.70       25.18      5.08 o 
 -12   5   4        3.36        5.78      3.14 o 
 -11   5   4        3.04        3.80      3.51 o 
 -10   5   4        1.06        1.08      2.73 o 
  -9   5   4       65.70       63.51      3.36 o 
  -8   5   4      130.16      118.79      3.88 o 
  -7   5   4       35.74       35.63      2.23 o 
  -6   5   4       48.13       53.74      1.81 o 
  -5   5   4       13.03       13.58      1.70 o 
  -4   5   4      115.37      102.58      2.35 o 
  -3   5   4        2.07        1.81      1.03 o 
  -2   5   4       59.78       54.24      1.39 o 
  -1   5   4       59.97       70.41      3.95 o 
   0   5   4      106.31      103.62      2.20 o 
   1   5   4       17.61       16.34      1.61 o 
   2   5   4       19.64       14.91      1.55 o 
   3   5   4      336.26      290.85      4.34 o 
   4   5   4       48.09       54.80      1.70 o 
   5   5   4       55.42       47.27      1.47 o 
   6   5   4       79.31       72.76      2.16 o 
   7   5   4       33.34       34.15      1.61 o 
   8   5   4       28.29       29.31      1.80 o 
   9   5   4        4.23        0.51      1.29 o 
  10   5   4       14.26       12.84      1.79 o 
  11   5   4        5.19        2.57      1.58 o 
  12   5   4        1.97        1.64      1.73 o 
  13   5   4       27.57       38.50      2.73 o 
 -13   6   4        0.73       -0.03      2.88 o 
 -12   6   4        0.00        0.23      1.20 o 
 -11   6   4        5.23        7.11      3.41 o 
 -10   6   4        9.05        8.95      2.45 o 
  -9   6   4        4.38        4.46      2.50 o 
  -8   6   4      372.23      352.08      9.81 o 
  -7   6   4       60.26       59.21      2.28 o 
  -6   6   4       71.97       67.29      2.59 o 
  -5   6   4       61.69       85.16      2.96 o 
  -4   6   4       34.97       41.36      1.52 o 
  -3   6   4       56.13       52.04      1.69 o 
  -2   6   4       86.48      104.23      1.97 o 
  -1   6   4       27.47       21.13      1.28 o 
   0   6   4      190.13      188.87      3.36 o 
   1   6   4        3.99        1.41      1.59 o 
   2   6   4      262.40      281.11      4.29 o 
   3   6   4      618.16      600.80      7.26 o 
   4   6   4      586.46      544.41      5.34 o 
   5   6   4        0.46        1.93      0.86 o 
   6   6   4      419.55      395.50      4.93 o 
   7   6   4       70.22       77.70      1.96 o 
   8   6   4       10.15        9.46      1.63 o 
   9   6   4      100.29       96.52      2.26 o 
  10   6   4       10.32       14.90      1.52 o 
  11   6   4        0.52        3.20      1.57 o 
  12   6   4        0.48        0.21      1.85 o 
 -13   7   4        0.43       -1.90      3.22 o 
 -12   7   4        3.05        1.84      3.11 o 
 -11   7   4       13.46       11.92      3.35 o 
 -10   7   4       18.17       17.95      1.67 o 
  -9   7   4       15.75       16.79      1.30 o 
  -8   7   4        1.05        1.26      0.69 o 
  -7   7   4        8.54        7.33      2.41 o 
  -6   7   4       78.88       82.13      3.81 o 
  -5   7   4        1.41        1.13      2.04 o 
  -4   7   4       19.82       23.71      2.07 o 
  -3   7   4        2.77        1.53      1.46 o 
  -2   7   4        0.77        0.59      0.94 o 
  -1   7   4       42.32       53.58      1.73 o 
   0   7   4       43.06       39.80      2.30 o 
   1   7   4       49.60       40.98      1.78 o 
   2   7   4       61.74       60.21      2.48 o 
   3   7   4       48.81       52.93      2.16 o 
   4   7   4        0.04        0.60      0.66 o 
   5   7   4       22.80       24.68      1.58 o 
   6   7   4      258.27      245.15      4.21 o 
   7   7   4       44.43       39.83      2.44 o 
   8   7   4       78.75       75.73      2.77 o 
   9   7   4        5.18        5.29      2.49 o 
  10   7   4        0.49       -0.36      2.23 o 
  11   7   4        1.14        1.66      1.84 o 
  12   7   4       10.06       13.47      2.15 o 
 -13   8   4        2.98        3.65      3.13 o 
 -12   8   4      100.29      102.58      5.96 o 
 -11   8   4      148.51      142.37      4.95 o 
 -10   8   4        7.19        7.55      2.51 o 
  -9   8   4        0.33        7.52      4.95 o 
  -8   8   4       68.01       67.01      3.46 o 
  -7   8   4        8.84        9.46      2.35 o 
  -6   8   4       56.88       52.55      3.24 o 
  -5   8   4       12.97       16.45      2.10 o 
  -4   8   4       32.57       34.32      2.45 o 
  -3   8   4       83.41       82.11      2.57 o 
  -2   8   4      159.11      190.62      3.05 o 
  -1   8   4      142.00      159.06      2.24 o 
   0   8   4        6.25        6.13      1.17 o 
   1   8   4      160.19      144.44      3.70 o 
   2   8   4      323.43      301.16      4.94 o 
   3   8   4      420.67      413.61      7.35 o 
   4   8   4       41.77       43.18      1.78 o 
   5   8   4      330.36      292.49      4.75 o 
   6   8   4      500.22      452.73      6.28 o 
   7   8   4      192.72      168.95      3.33 o 
   8   8   4        2.06        2.29      1.95 o 
   9   8   4        3.86        2.68      1.55 o 
  10   8   4        0.83       -0.04      1.41 o 
  11   8   4        2.90        3.35      2.49 o 
  12   8   4        3.49        4.96      3.09 o 
 -12   9   4        7.12       12.48      7.46 o 
 -11   9   4       33.52       24.96      6.80 o 
 -10   9   4       80.17       83.48      5.97 o 
  -9   9   4       45.35       46.53      2.69 o 
  -8   9   4       27.76       27.78      2.72 o 
  -7   9   4       49.68       45.03      3.04 o 
  -6   9   4       12.26       18.08      1.73 o 
  -5   9   4        8.53        9.05      1.87 o 
  -4   9   4       40.51       44.49      2.97 o 
  -3   9   4        9.68       11.52      1.58 o 
  -2   9   4       56.49       60.04      2.95 o 
  -1   9   4       36.30       36.24      1.11 o 
   0   9   4       28.51       31.77      3.10 o 
   1   9   4        0.23        0.67      1.64 o 
   2   9   4       56.14       52.82      5.24 o 
   3   9   4      445.81      409.99      6.82 o 
   4   9   4      120.46      108.77      2.65 o 
   5   9   4       93.46       78.76      3.03 o 
   6   9   4        1.62        0.23      1.05 o 
   7   9   4        1.16        1.29      1.06 o 
   8   9   4        0.03       -0.09      1.13 o 
   9   9   4       19.27       23.59      2.24 o 
  10   9   4       54.46       64.30      3.46 o 
  11   9   4        8.56       12.84      2.12 o 
 -12  10   4       13.26       16.38      3.68 o 
 -11  10   4        3.47        6.43      3.37 o 
 -10  10   4        2.90        3.72      3.03 o 
  -9  10   4        0.02        0.13      2.24 o 
  -8  10   4       56.24       60.29      2.65 o 
  -7  10   4       34.58       38.99      2.53 o 
  -6  10   4       25.25       26.97      2.68 o 
  -5  10   4       56.06       63.30      2.77 o 
  -4  10   4       41.16       50.30      2.77 o 
  -3  10   4      202.72      224.12      4.47 o 
  -2  10   4       27.98       34.79      2.20 o 
  -1  10   4        1.30        1.03      0.58 o 
   0  10   4       93.30      101.01      1.77 o 
   1  10   4       82.22       91.92      3.05 o 
   2  10   4       30.46       31.30      2.82 o 
   3  10   4       42.07       43.50      2.25 o 
   4  10   4        1.77        3.67      0.81 o 
   5  10   4       82.50       79.70      1.87 o 
   6  10   4        5.88        9.40      1.72 o 
   7  10   4       19.58       19.33      1.27 o 
   8  10   4       74.39       72.72      2.73 o 
   9  10   4        0.24        0.57      1.11 o 
  10  10   4        2.49        3.32      2.21 o 
  11  10   4       26.58       31.02      3.22 o 
 -11  11   4        0.21        0.53      2.62 o 
 -10  11   4        3.58        5.19      3.07 o 
  -9  11   4        0.25        0.36      1.86 o 
  -8  11   4        0.01       -0.21      1.77 o 
  -7  11   4       11.20       14.85      3.14 o 
  -6  11   4      205.97      209.61      4.96 o 
  -5  11   4      210.64      215.29      5.93 o 
  -4  11   4        9.96       11.45      1.75 o 
  -3  11   4        0.00        0.35      1.58 o 
  -2  11   4       62.35       78.88      2.01 o 
  -1  11   4      160.51      160.52      2.20 o 
   0  11   4      282.69      279.85      3.90 o 
   1  11   4        8.22        8.89      0.72 o 
   2  11   4        8.66        9.97      0.71 o 
   3  11   4        2.38        1.94      0.76 o 
   4  11   4       32.72       33.06      1.22 o 
   5  11   4        8.57       10.52      1.15 o 
   6  11   4       29.56       26.43      1.53 o 
   7  11   4        0.63        0.30      1.18 o 
   8  11   4       35.57       39.32      1.69 o 
   9  11   4        7.84        9.09      1.54 o 
  10  11   4       16.52       18.89      2.44 o 
  11  11   4       22.37       25.18      5.27 o 
 -11  12   4        2.10        2.98      2.36 o 
 -10  12   4        0.68        0.36      2.87 o 
  -9  12   4       21.90       19.10      2.86 o 
  -8  12   4      106.13       99.17      3.93 o 
  -7  12   4      102.76      111.40      4.02 o 
  -6  12   4       13.97       16.18      4.79 o 
  -5  12   4      132.09      138.37      4.58 o 
  -4  12   4       77.46       76.18      3.39 o 
  -3  12   4        4.98        4.90      1.41 o 
  -2  12   4        0.15       -0.90      1.55 o 
  -1  12   4      117.40      104.30      3.27 o 
   0  12   4      354.59      352.16      5.36 o 
   1  12   4        2.39        2.61      0.91 o 
   2  12   4      273.80      263.74      3.73 o 
   3  12   4      648.77      605.54      6.96 o 
   4  12   4        7.01        6.50      0.77 o 
   5  12   4       26.24       26.07      1.54 o 
   6  12   4        0.64        1.02      0.92 o 
   7  12   4        5.25        7.03      1.23 o 
   8  12   4        0.92        0.30      1.09 o 
   9  12   4       18.92       19.18      1.50 o 
  10  12   4       30.69       38.20      3.45 o 
 -10  13   4       24.10       25.52      3.20 o 
  -9  13   4       27.56       23.12      3.70 o 
  -8  13   4       19.14       22.24      2.30 o 
  -7  13   4        3.18        1.99      2.88 o 
  -6  13   4        3.22        4.18      1.98 o 
  -5  13   4       83.90       83.29      4.54 o 
  -4  13   4       57.82       56.08      2.59 o 
  -3  13   4        5.33        7.88      2.24 o 
  -2  13   4      181.56      191.31      5.93 o 
  -1  13   4       34.37       35.37      2.57 o 
   0  13   4      160.06      150.56      3.19 o 
   1  13   4      250.53      241.21      3.54 o 
   2  13   4       11.88       13.81      1.25 o 
   3  13   4      192.10      179.83      3.36 o 
   4  13   4      141.08      128.24      2.32 o 
   5  13   4       28.57       28.36      1.66 o 
   6  13   4        0.05        0.83      1.24 o 
   7  13   4       20.13       21.78      3.55 o 
   8  13   4       13.02       13.75      3.59 o 
   9  13   4        0.00       -1.47      3.81 o 
  -9  14   4       10.28       13.87      3.30 o 
  -8  14   4        1.84        0.06      1.85 o 
  -7  14   4       92.54       81.96      4.04 o 
  -6  14   4      133.11      118.45      3.87 o 
  -5  14   4       24.84       23.92      3.17 o 
  -4  14   4       36.68       44.52      3.87 o 
  -3  14   4      308.15      306.23      5.54 o 
  -2  14   4      298.11      293.99      5.37 o 
  -1  14   4       11.14       11.35      1.55 o 
   0  14   4       27.72       24.40      1.30 o 
   1  14   4      190.68      173.96      2.96 o 
   2  14   4       48.27       39.86      2.45 o 
   3  14   4        0.20        0.98      0.74 o 
   4  14   4       52.80       46.65      3.91 o 
   5  14   4        3.45        1.19      1.13 o 
   6  14   4       22.15       30.28      3.61 o 
   7  14   4        0.41       -2.39      2.98 o 
   8  14   4        2.96        3.67      2.86 o 
  -8  15   4       55.21       50.51      3.95 o 
  -7  15   4        6.54        5.09      2.37 o 
  -6  15   4       16.98       19.72      2.48 o 
  -5  15   4       68.24       66.17      4.18 o 
  -4  15   4       29.95       27.76      3.10 o 
  -3  15   4        4.60        5.10      1.71 o 
  -2  15   4       14.24       13.99      1.73 o 
  -1  15   4       22.33       18.30      8.70 o 
   0  15   4        0.50        1.20      0.95 o 
   1  15   4       13.66       13.04      1.00 o 
   2  15   4       24.71       26.35      1.56 o 
   3  15   4       90.90       87.25      2.39 o 
   4  15   4        8.46       10.09      2.28 o 
   5  15   4       14.31        9.43      4.19 o 
   6  15   4       16.77       21.51      5.55 o 
   7  15   4        0.08        1.91      3.13 o 
   8  15   4       18.93       24.23      7.51 o 
  -7  16   4       19.11       20.53      2.66 o 
  -6  16   4        0.78        2.16      2.04 o 
  -5  16   4        6.17        4.87      1.83 o 
  -4  16   4       12.11       10.52      2.24 o 
  -3  16   4        0.90        1.54      2.03 o 
  -2  16   4        2.27        1.53      1.45 o 
  -1  16   4        7.25        6.79      1.58 o 
   0  16   4        3.35        5.32      1.85 o 
   1  16   4       15.73       15.55      1.07 o 
   2  16   4        1.34        1.64      2.34 o 
   3  16   4        4.57        3.00      1.68 o 
   4  16   4       13.74       10.94      1.92 o 
   5  16   4        0.79       -0.33      2.01 o 
   6  16   4       25.30       35.46      3.73 o 
  -6  17   4        1.43        0.84      2.49 o 
  -5  17   4        0.29        1.98      2.93 o 
  -4  17   4        2.03        2.63      1.49 o 
  -3  17   4        8.04        7.37      2.66 o 
  -2  17   4        3.13        2.04      2.11 o 
  -1  17   4        3.34        3.28      1.55 o 
   0  17   4        6.07        2.97      3.00 o 
   1  17   4        0.41        2.77      3.71 o 
   2  17   4       10.85       17.81      2.63 o 
   3  17   4        0.21       -0.07      1.51 o 
   4  17   4       26.36       22.96      3.94 o 
   5  17   4       61.95       68.68      4.30 o 
  -4  18   4        3.13        7.83      5.17 o 
  -3  18   4       32.05       36.17      3.48 o 
  -2  18   4       18.96        4.49      9.08 o 
  -1  18   4        2.22        3.81      4.99 o 
   0  18   4        2.80        1.89      3.58 o 
   1  18   4       22.25       30.14      4.47 o 
   2  18   4        1.49       10.18      6.31 o 
   3  18   4        4.68       12.33      5.55 o 
 -13   1   5        3.16        1.67      2.94 o 
 -12   1   5        0.24        0.63      2.32 o 
 -11   1   5       30.00       25.43      3.29 o 
 -10   1   5       20.43       20.24      2.89 o 
  -9   1   5       31.82       30.99      2.87 o 
  -8   1   5        0.05        0.18      1.96 o 
  -7   1   5        0.43        0.83      2.38 o 
  -6   1   5      376.75      348.55      6.72 o 
  -5   1   5      175.77      179.25      3.53 o 
  -4   1   5      546.24      538.03     13.10 o 
  -3   1   5      147.08      152.84      3.16 o 
  -2   1   5        4.62        4.04      0.90 o 
  -1   1   5        2.21        0.83      1.10 o 
   0   1   5       16.48       14.64      1.08 o 
   1   1   5        0.76        2.16      0.83 o 
   2   1   5        9.78       12.62      0.96 o 
   3   1   5      587.36      581.89      5.38 o 
   4   1   5       65.42       71.23      1.90 o 
   5   1   5        2.38        2.29      1.08 o 
   6   1   5        1.39        1.56      0.98 o 
   7   1   5      297.84      272.47      4.14 o 
   8   1   5      118.89      107.65      2.89 o 
   9   1   5        9.24       11.36      1.33 o 
  10   1   5        9.45        6.69      1.55 o 
  11   1   5       17.55       21.19      2.21 o 
  12   1   5        0.56        2.86      1.78 o 
 -13   2   5       12.06        9.80      3.51 o 
 -12   2   5        0.43        0.35      2.53 o 
 -11   2   5        3.65        5.62      2.75 o 
 -10   2   5       34.98       27.47      3.06 o 
  -9   2   5       61.64       55.88      3.27 o 
  -8   2   5        6.48        3.99      2.46 o 
  -7   2   5        0.00       -0.30      1.91 o 
  -6   2   5       12.25       15.49      1.99 o 
  -5   2   5        8.66        7.40      2.34 o 
  -4   2   5     1293.15     1288.63     23.91 o 
  -3   2   5       58.65       63.94      1.91 o 
  -2   2   5       96.08       97.38      2.04 o 
  -1   2   5        2.68        7.10      1.03 o 
   0   2   5       46.83       49.11      1.52 o 
   1   2   5        1.25        0.51      0.62 o 
   2   2   5        0.99       -0.01      0.52 o 
   3   2   5        0.00        0.35      0.76 o 
   4   2   5       55.54       63.82      1.79 o 
   5   2   5       38.15       31.43      1.36 o 
   6   2   5      358.03      347.79      4.84 o 
   7   2   5      269.70      269.44      4.08 o 
   8   2   5       42.50       44.93      2.03 o 
   9   2   5        1.03        0.79      1.57 o 
  10   2   5        0.01        0.38      1.32 o 
  11   2   5        6.73        6.71      1.81 o 
  12   2   5       21.85       26.18      2.54 o 
 -13   3   5        1.38       -0.14      2.85 o 
 -12   3   5       19.19       20.97      3.40 o 
 -11   3   5        4.35        0.16      2.06 o 
 -10   3   5        1.13        0.53      2.43 o 
  -9   3   5        7.33        9.28      2.40 o 
  -8   3   5       24.62       25.39      2.32 o 
  -7   3   5        2.95        2.16      1.38 o 
  -6   3   5       55.89       54.20      1.99 o 
  -5   3   5      154.52      164.66      8.15 o 
  -4   3   5        7.84        8.68      1.44 o 
  -3   3   5       99.23      112.71      2.65 o 
  -2   3   5      146.74      151.30      3.00 o 
  -1   3   5        0.02        0.41      0.70 o 
   0   3   5       25.37       27.39      1.64 o 
   1   3   5        1.19        1.66      1.13 o 
   2   3   5       28.72       29.64      2.34 o 
   3   3   5       22.49       22.46      0.81 o 
   4   3   5       10.69       11.51      0.97 o 
   5   3   5       12.80       15.41      1.12 o 
   6   3   5       75.06       68.16      2.12 o 
   7   3   5       57.60       54.58      2.48 o 
   8   3   5        9.83        8.48      1.38 o 
   9   3   5        3.21        1.58      1.42 o 
  10   3   5        0.62        2.67      1.29 o 
  11   3   5        1.76        3.41      2.00 o 
  12   3   5        0.18       -0.47      1.83 o 
 -13   4   5       35.11       35.11      4.14 o 
 -12   4   5        0.41        1.00      2.77 o 
 -11   4   5        6.23        3.01      4.08 o 
 -10   4   5       10.31       11.34      2.72 o 
  -9   4   5       30.27       30.21      4.02 o 
  -8   4   5      236.75      238.58      6.56 o 
  -7   4   5        4.31        7.56      2.83 o 
  -6   4   5       18.76       22.07      1.60 o 
  -5   4   5        0.17        0.02      0.87 o 
  -4   4   5      196.11      181.31      3.87 o 
  -3   4   5       62.36       62.55      1.71 o 
  -2   4   5        0.93        0.20      0.64 o 
  -1   4   5       34.47       33.18      0.78 o 
   0   4   5      128.48      141.63      3.23 o 
   1   4   5      235.23      245.23      4.67 o 
   2   4   5      129.97      119.28      2.51 o 
   3   4   5        3.38        1.65      1.45 o 
   4   4   5       44.87       38.87      1.46 o 
   5   4   5      688.84      649.23      7.66 o 
   6   4   5       69.53       66.58      3.68 o 
   7   4   5       25.54       24.01      1.44 o 
   8   4   5        6.22       11.11      1.80 o 
   9   4   5       20.73       16.32      1.51 o 
  10   4   5       16.22       15.78      1.69 o 
  11   4   5        4.16        8.96      1.97 o 
  12   4   5       20.97       22.36      2.45 o 
 -13   5   5        7.40        7.78      3.31 o 
 -12   5   5        2.61        3.17      3.53 o 
 -11   5   5        9.05       10.07      3.70 o 
 -10   5   5        5.03        5.82      2.24 o 
  -9   5   5       18.65       20.45      2.54 o 
  -8   5   5       31.30       32.55      2.17 o 
  -7   5   5       49.85       52.58      1.90 o 
  -6   5   5        4.98        6.53      1.14 o 
  -5   5   5      142.98      143.13      3.74 o 
  -4   5   5        5.37        6.14      1.05 o 
  -3   5   5      397.92      421.32      7.71 o 
  -2   5   5        2.74        1.64      0.76 o 
  -1   5   5       23.08       22.47      1.62 o 
   0   5   5       30.22       36.02      2.26 o 
   1   5   5        2.15        4.23      1.49 o 
   2   5   5       29.18       26.93      1.94 o 
   3   5   5        1.09        4.61      1.70 o 
   4   5   5      131.72      122.09      3.06 o 
   5   5   5       36.76       38.25      1.59 o 
   6   5   5       10.38       10.92      0.91 o 
   7   5   5       97.35       91.66      3.34 o 
   8   5   5        2.24        1.54      1.42 o 
   9   5   5        0.40        0.46      1.58 o 
  10   5   5        0.01       -0.01      1.28 o 
  11   5   5       12.75       15.64      1.86 o 
  12   5   5       13.62       14.55      2.12 o 
 -13   6   5        0.67        0.72      2.98 o 
 -12   6   5        0.28        1.50      3.50 o 
 -11   6   5       11.40       12.85      5.59 o 
 -10   6   5        6.94        8.45      1.51 o 
  -9   6   5        0.82        0.51      1.31 o 
  -8   6   5        2.55        4.88      1.53 o 
  -7   6   5       46.39       47.05      1.91 o 
  -6   6   5        4.04        2.69      1.11 o 
  -5   6   5        7.97        9.67      1.14 o 
  -4   6   5        6.97        9.91      1.46 o 
  -3   6   5       67.62       60.15      1.68 o 
  -2   6   5        0.35        0.17      0.44 o 
  -1   6   5      240.12      224.08      4.69 o 
   0   6   5       54.69       57.15      2.47 o 
   1   6   5       62.57       68.33      2.72 o 
   2   6   5       73.76       67.42      2.86 o 
   3   6   5       20.36       21.02      1.98 o 
   4   6   5       40.86       38.78      2.47 o 
   5   6   5       75.97       69.42      2.11 o 
   6   6   5       45.72       49.69      1.97 o 
   7   6   5        4.05        3.99      1.08 o 
   8   6   5       15.78       14.17      1.80 o 
   9   6   5        3.47        3.30      1.24 o 
  10   6   5        0.36        0.81      1.54 o 
  11   6   5        1.03        3.07      1.71 o 
 -12   7   5        0.73        3.46      2.62 o 
 -11   7   5        6.55        5.62      2.48 o 
 -10   7   5        5.24        3.98      2.13 o 
  -9   7   5       62.17       60.49      2.86 o 
  -8   7   5        0.33        0.31      0.81 o 
  -7   7   5        5.41        4.60      0.78 o 
  -6   7   5      359.41      385.11     10.16 o 
  -5   7   5       81.79       79.84      2.35 o 
  -4   7   5       41.66       44.54      2.12 o 
  -3   7   5       62.34       67.86      2.00 o 
  -2   7   5      466.49      470.89      7.35 o 
  -1   7   5      280.84      299.22      8.00 o 
   0   7   5        0.77        0.47      1.63 o 
   1   7   5       38.31       38.57      2.67 o 
   2   7   5       29.37       32.29      2.34 o 
   3   7   5      704.32      682.12      9.29 o 
   4   7   5        2.33        1.31      2.01 o 
   5   7   5       46.36       46.57      2.67 o 
   6   7   5       72.94       67.22      2.93 o 
   7   7   5        4.40        9.39      1.50 o 
   8   7   5       34.68       32.84      1.76 o 
   9   7   5        5.80        5.15      1.88 o 
  10   7   5        1.53        0.75      1.80 o 
  11   7   5        0.14       -1.58      2.19 o 
 -12   8   5       22.84       15.44      3.62 o 
 -11   8   5       14.50       13.90      2.91 o 
 -10   8   5        0.29       -0.55      2.07 o 
  -9   8   5        1.31        1.87      1.79 o 
  -8   8   5       14.14       15.16      2.86 o 
  -7   8   5       56.61       51.66      2.87 o 
  -6   8   5        5.88        4.36      1.75 o 
  -5   8   5        0.38        0.91      1.73 o 
  -4   8   5       98.96       96.74      2.64 o 
  -3   8   5       13.84       13.75      1.03 o 
  -2   8   5        1.08        3.43      2.52 o 
  -1   8   5      154.71      143.01      5.58 o 
   0   8   5        5.91        9.94      2.15 o 
   1   8   5       32.27       34.12      2.70 o 
   2   8   5        2.87        3.33      3.88 o 
   3   8   5       10.61        8.65      2.68 o 
   4   8   5       44.93       42.06      2.44 o 
   5   8   5        5.81        6.82      2.28 o 
   6   8   5      103.34       98.11      3.52 o 
   7   8   5       16.03       13.81      1.02 o 
   8   8   5        5.25        7.48      1.60 o 
   9   8   5        9.21       11.35      3.40 o 
  10   8   5        1.08       -0.13      1.30 o 
  11   8   5       15.87       23.97      2.97 o 
 -12   9   5        7.02        1.91      7.63 o 
 -11   9   5       14.70       15.28      3.32 o 
 -10   9   5        4.18        2.64      2.26 o 
  -9   9   5        0.50        0.52      1.68 o 
  -8   9   5       18.96       23.69      2.50 o 
  -7   9   5       34.71       34.17      2.84 o 
  -6   9   5        2.54        2.89      1.63 o 
  -5   9   5        6.51        6.19      1.42 o 
  -4   9   5       15.84       19.54      1.84 o 
  -3   9   5       32.69       33.71      1.57 o 
  -2   9   5        2.38        3.12      1.14 o 
  -1   9   5        2.88        1.41      1.67 o 
   0   9   5        1.03       -0.02      1.14 o 
   1   9   5        3.98        3.76      2.42 o 
   2   9   5       13.83       18.15      3.09 o 
   3   9   5       78.26       82.22      3.89 o 
   4   9   5      419.66      413.63      7.59 o 
   5   9   5      179.53      166.89      3.86 o 
   6   9   5        4.15        4.46      2.23 o 
   7   9   5       53.16       39.96      2.26 o 
   8   9   5        0.41        0.89      1.02 o 
   9   9   5        6.90        6.76      3.07 o 
  10   9   5       34.18       38.89      3.95 o 
 -11  10   5       12.63       10.92      2.93 o 
 -10  10   5       11.40       15.19      3.66 o 
  -9  10   5       14.27       14.39      2.79 o 
  -8  10   5       47.71       50.24      2.46 o 
  -7  10   5        0.39        1.57      1.78 o 
  -6  10   5        2.11        1.18      1.50 o 
  -5  10   5       31.31       33.08      1.86 o 
  -4  10   5       52.56       58.46      2.10 o 
  -3  10   5       24.29       24.95      3.04 o 
  -2  10   5      102.82       95.75      4.03 o 
  -1  10   5        0.95        0.14      1.33 o 
   0  10   5        0.10        0.76      1.10 o 
   1  10   5        2.05        1.52      1.34 o 
   2  10   5       70.62       58.12      2.51 o 
   3  10   5       12.24       13.27      1.93 o 
   4  10   5       67.96       66.53      3.33 o 
   5  10   5      217.72      201.86      4.69 o 
   6  10   5        7.39        5.41      1.88 o 
   7  10   5        1.87        2.82      2.15 o 
   8  10   5       20.33       27.29      2.73 o 
   9  10   5       18.14       22.80      3.18 o 
  10  10   5       41.08       53.56      5.11 o 
 -10  11   5       43.94       44.46      4.86 o 
  -9  11   5        7.51        9.42      2.14 o 
  -8  11   5       21.91       24.99      3.00 o 
  -7  11   5       63.79       68.44      4.86 o 
  -6  11   5       11.64       14.06      2.58 o 
  -5  11   5        7.23        7.45      2.03 o 
  -4  11   5       38.84       43.35      2.32 o 
  -3  11   5       10.34       11.11      1.10 o 
  -2  11   5        7.59        6.99      0.90 o 
  -1  11   5       76.83       73.83      2.61 o 
   0  11   5       51.74       53.91      3.39 o 
   1  11   5        6.25        7.04      1.89 o 
   2  11   5       29.03       30.03      3.21 o 
   3  11   5      179.85      178.17      3.98 o 
   4  11   5        3.13        6.29      1.97 o 
   5  11   5      121.53      112.94      3.68 o 
   6  11   5       88.21       79.22      3.68 o 
   7  11   5       56.37       57.56      3.85 o 
   8  11   5        2.43        2.62      2.51 o 
   9  11   5        0.38       -0.29      3.19 o 
 -10  12   5        0.95       -0.81      2.31 o 
  -9  12   5        0.70       -0.65      2.79 o 
  -8  12   5       53.36       50.59      3.00 o 
  -7  12   5      108.99      110.57      7.60 o 
  -6  12   5       25.75       27.38      2.25 o 
  -5  12   5        0.38        0.80      1.21 o 
  -4  12   5        8.83        9.92      1.39 o 
  -3  12   5       27.49       25.58      3.57 o 
  -2  12   5        2.98        2.66      0.95 o 
  -1  12   5        3.64        4.25      1.07 o 
   0  12   5       50.60       45.55      2.41 o 
   1  12   5       10.61       15.15      2.65 o 
   2  12   5        0.00       -1.04      2.11 o 
   3  12   5        0.62       -0.76      2.12 o 
   4  12   5        0.00        1.05      1.80 o 
   5  12   5       14.33       18.62      2.73 o 
   6  12   5        0.65        0.85      2.47 o 
   7  12   5        0.42        0.07      2.09 o 
   8  12   5       15.11       23.09      4.47 o 
   9  12   5        0.05        1.14      2.65 o 
  -9  13   5        5.25        2.96      2.86 o 
  -8  13   5        0.38        2.36      1.84 o 
  -7  13   5        8.79       10.74      3.25 o 
  -6  13   5       61.54       57.48      5.01 o 
  -5  13   5       34.57       38.91      2.49 o 
  -4  13   5       63.47       68.01      2.81 o 
  -3  13   5       24.99       28.21      1.97 o 
  -2  13   5        0.00       -0.46      1.00 o 
  -1  13   5       37.94       44.39      6.39 o 
   0  13   5        6.43        7.26      1.83 o 
   1  13   5       13.90       15.33      2.23 o 
   2  13   5        4.30        3.84      2.23 o 
   3  13   5       10.71       13.24      2.78 o 
   4  13   5        0.72        0.60      1.71 o 
   5  13   5        1.19        1.44      2.23 o 
   6  13   5        8.33        7.91      3.16 o 
   7  13   5       21.42       32.27      3.07 o 
   8  13   5        2.49        4.09      2.91 o 
  -8  14   5       65.69       62.61      2.84 o 
  -7  14   5       17.43       18.13      2.51 o 
  -6  14   5       20.06       22.84      2.30 o 
  -5  14   5       30.20       27.49      1.81 o 
  -4  14   5       73.12       67.67      3.50 o 
  -3  14   5       26.97       25.93      4.41 o 
  -2  14   5       27.72       23.54      2.04 o 
  -1  14   5       11.85       16.26     11.10 o 
   0  14   5       25.94       26.32      2.88 o 
   1  14   5       57.40       60.93      2.84 o 
   2  14   5       27.95       30.24      2.90 o 
   3  14   5       10.08       12.50      3.37 o 
   4  14   5       33.48       31.16      2.42 o 
   5  14   5        4.07        4.92      2.64 o 
   6  14   5        3.62        3.33      2.78 o 
   7  14   5        0.04       -1.71      2.57 o 
  -7  15   5       19.97       21.02      3.00 o 
  -6  15   5        8.20        6.18      1.86 o 
  -5  15   5        6.44       10.82      2.76 o 
  -4  15   5        9.64       12.39      2.61 o 
  -3  15   5       19.94       23.53      7.74 o 
  -2  15   5       32.84       46.81      9.93 o 
  -1  15   5       56.62      113.37     26.41 o 
   0  15   5      119.19      109.19      7.74 o 
   1  15   5       13.72       14.50     10.46 o 
   2  15   5        0.01       -0.88      1.96 o 
   3  15   5        1.50        1.33      2.27 o 
   4  15   5        4.13        5.71      2.09 o 
   5  15   5        0.37        2.88      2.42 o 
   6  15   5        1.83        3.61      2.06 o 
  -6  16   5        3.08        4.69      2.94 o 
  -5  16   5       15.71       17.02      5.01 o 
  -4  16   5        0.01        2.92      5.26 o 
  -3  16   5        3.27        4.35      5.18 o 
  -2  16   5        1.83        3.57      4.16 o 
  -1  16   5       29.75       31.89      4.99 o 
   0  16   5        0.89        2.17      4.87 o 
   1  16   5       29.02       35.68      8.47 o 
   2  16   5        9.29        7.31      3.80 o 
   3  16   5        1.15        1.56      2.42 o 
   4  16   5        0.39        1.07      1.88 o 
  -4  17   5        0.00        0.45      5.66 o 
  -3  17   5        4.80        1.14      5.02 o 
  -2  17   5        0.21       -4.32      5.83 o 
  -1  17   5        0.73        0.11      4.88 o 
   0  17   5        2.98        3.87      5.17 o 
   1  17   5        2.35        0.72      4.55 o 
   2  17   5        0.63        0.71      4.39 o 
 -12   0   6       43.98       40.66      6.06 o 
 -11   0   6       46.67       40.54      5.61 o 
 -10   0   6        5.45        8.41      4.04 o 
  -9   0   6       16.67       12.28      6.67 o 
  -8   0   6        0.22       -0.95      2.86 o 
  -7   0   6        4.83        5.62      3.58 o 
  -6   0   6      146.23      125.08      6.33 o 
  -5   0   6     1345.27     1281.69     52.46 o 
  -4   0   6     2389.51     2419.83     68.93 o 
  -3   0   6       10.13        7.75      1.80 o 
  -2   0   6        8.68       16.15      2.28 o 
  -1   0   6       13.34       17.72      2.62 o 
   0   0   6       13.49       23.80      3.03 o 
   1   0   6      257.14      240.40      4.85 o 
   2   0   6       67.16       60.76      3.29 o 
   3   0   6       31.84       27.01      2.15 o 
   4   0   6       23.76       28.29      2.44 o 
   5   0   6      143.57      136.32      3.75 o 
   6   0   6       46.90       44.63      5.87 o 
   7   0   6        0.00       -0.88      1.59 o 
   8   0   6        6.12        3.85      1.87 o 
   9   0   6        2.29        2.57      2.47 o 
  10   0   6        4.02        2.24      1.78 o 
  11   0   6       49.42       54.41      3.52 o 
 -12   1   6        0.75       -2.22      3.80 o 
 -11   1   6        0.01        0.35      3.01 o 
 -10   1   6       15.85       11.73      3.61 o 
  -9   1   6        6.27        4.13      3.06 o 
  -8   1   6        0.22        0.22      1.41 o 
  -7   1   6       13.64       16.95      1.89 o 
  -6   1   6        2.04        1.07      1.50 o 
  -5   1   6      109.84       99.95      2.72 o 
  -4   1   6       32.22       29.19      2.08 o 
  -3   1   6        0.00        0.54      1.10 o 
  -2   1   6       16.12       14.47      1.40 o 
  -1   1   6        3.63        3.04      0.71 o 
   0   1   6        0.99        1.93      0.74 o 
   1   1   6        2.10        0.47      0.91 o 
   2   1   6        0.00        0.22      0.99 o 
   3   1   6       20.41       21.74      0.92 o 
   4   1   6        1.34        0.80      0.93 o 
   5   1   6       42.95       40.53      1.56 o 
   6   1   6       51.63       53.51      1.54 o 
   7   1   6        3.83        4.34      1.12 o 
   8   1   6        0.25       -0.02      1.35 o 
   9   1   6        1.82        0.74      1.45 o 
  10   1   6        3.05        3.42      1.28 o 
  11   1   6        1.52        1.10      1.56 o 
 -12   2   6        2.68        2.07      3.84 o 
 -11   2   6        4.31        1.68      3.40 o 
 -10   2   6       13.52       20.33      7.40 o 
  -9   2   6        0.33        0.78      1.53 o 
  -8   2   6        0.41        1.98      2.06 o 
  -7   2   6       14.79        8.79      3.56 o 
  -6   2   6      207.80      205.03      5.97 o 
  -5   2   6      194.23      180.51      5.43 o 
  -4   2   6        1.87        2.27      1.40 o 
  -3   2   6        0.96        0.65      0.83 o 
  -2   2   6       17.34       17.97      1.41 o 
  -1   2   6        2.34        1.04      1.01 o 
   0   2   6       85.00       82.97      2.05 o 
   1   2   6      172.51      166.49      2.50 o 
   2   2   6      132.97      138.70      2.31 o 
   3   2   6       11.88        9.48      2.10 o 
   4   2   6       14.28       15.63      0.97 o 
   5   2   6        3.65        2.14      0.94 o 
   6   2   6       42.82       41.67      1.61 o 
   7   2   6        3.74        3.58      1.65 o 
   8   2   6        3.10        2.78      1.16 o 
   9   2   6        0.33        0.33      1.22 o 
  10   2   6        1.12        0.31      1.39 o 
  11   2   6        4.74        6.06      1.88 o 
 -12   3   6        1.06        2.55      2.84 o 
 -11   3   6       35.21       35.05      2.99 o 
 -10   3   6        0.01       -0.33      1.57 o 
  -9   3   6        0.37        0.64      2.03 o 
  -8   3   6        7.76        8.83      2.42 o 
  -7   3   6        1.26        2.63      1.82 o 
  -6   3   6       12.38       12.52      1.63 o 
  -5   3   6       86.34       93.18      2.92 o 
  -4   3   6       21.72       23.15      1.56 o 
  -3   3   6       15.79       19.60      1.28 o 
  -2   3   6       73.43       70.11      2.50 o 
  -1   3   6      126.74      127.26      3.20 o 
   0   3   6        9.05        8.46      1.25 o 
   1   3   6      234.11      221.03      5.76 o 
   2   3   6        8.81        9.36      1.31 o 
   3   3   6        7.94       11.29      2.05 o 
   4   3   6        3.12        3.53      0.71 o 
   5   3   6       76.26       77.83      2.35 o 
   6   3   6      345.49      330.84      4.34 o 
   7   3   6      336.45      305.79      4.49 o 
   8   3   6       10.59        9.97      1.45 o 
   9   3   6        0.77        0.10      0.97 o 
  10   3   6        2.93        2.39      1.76 o 
  11   3   6        0.64        0.98      1.63 o 
 -12   4   6        3.43        4.31      2.62 o 
 -11   4   6        1.74        2.22      1.58 o 
 -10   4   6       14.09       15.77      3.50 o 
  -9   4   6       22.24       22.44      3.79 o 
  -8   4   6        1.74        1.98      1.59 o 
  -7   4   6        0.21       -0.03      1.86 o 
  -6   4   6        1.27        0.69      1.58 o 
  -5   4   6        0.35        1.61      1.56 o 
  -4   4   6       23.48       19.96      3.36 o 
  -3   4   6        5.38        7.92      1.37 o 
  -2   4   6        6.59        9.06      1.06 o 
  -1   4   6       81.89       76.63      2.96 o 
   0   4   6       63.53       65.28      2.56 o 
   1   4   6       42.12       41.53      2.24 o 
   2   4   6        3.59        0.40      1.76 o 
   3   4   6        5.66        5.93      1.61 o 
   4   4   6        0.72        0.34      1.75 o 
   5   4   6       12.91       11.87      0.77 o 
   6   4   6      169.34      150.62      4.63 o 
   7   4   6      124.69      107.95      3.45 o 
   8   4   6        9.00        4.68      1.30 o 
   9   4   6        0.55        1.36      1.38 o 
  10   4   6        0.70        2.16      1.67 o 
 -12   5   6        4.00        3.41      4.64 o 
 -11   5   6       11.94       10.84      3.59 o 
 -10   5   6       10.74        6.92      2.32 o 
  -9   5   6       17.01       15.98      1.93 o 
  -8   5   6       10.84       10.33      1.46 o 
  -7   5   6       11.09       11.25      1.65 o 
  -6   5   6        6.89        5.57      1.25 o 
  -5   5   6        0.35       -0.83      0.96 o 
  -4   5   6        0.55        0.89      1.40 o 
  -3   5   6       10.01       12.70      1.45 o 
  -2   5   6      145.04      139.37      4.12 o 
  -1   5   6        5.47        5.06      1.72 o 
   0   5   6       29.70       33.22      3.36 o 
   1   5   6       44.21       47.13      4.06 o 
   2   5   6        3.38        1.78      2.22 o 
   3   5   6        1.83        4.05      1.75 o 
   4   5   6        1.09        0.42      1.54 o 
   5   5   6       22.82       25.43      2.89 o 
   6   5   6        8.99        8.74      2.08 o 
   7   5   6        2.18        1.24      0.74 o 
   8   5   6        8.77        5.45      1.76 o 
   9   5   6        0.52        2.08      2.11 o 
  10   5   6        0.35        0.68      2.51 o 
 -11   6   6        0.26        2.03      2.20 o 
 -10   6   6       39.02       43.43      4.66 o 
  -9   6   6       29.00       23.33      2.17 o 
  -8   6   6        1.82        1.22      1.27 o 
  -7   6   6       41.70       47.09      1.99 o 
  -6   6   6       13.75       12.73      1.69 o 
  -5   6   6       12.34       14.13      1.27 o 
  -4   6   6       63.92       68.81      1.89 o 
  -3   6   6       14.96       12.07      0.79 o 
  -2   6   6        8.47        6.32      4.58 o 
  -1   6   6        6.25       11.21      3.50 o 
   0   6   6      239.05      227.83      6.30 o 
   1   6   6       28.90       29.51      2.12 o 
   2   6   6       12.30       12.19      2.01 o 
   3   6   6       15.90       14.49      2.19 o 
   4   6   6        6.05        6.28      2.42 o 
   5   6   6      140.35      131.88      3.60 o 
   6   6   6        0.11        0.78      1.97 o 
   7   6   6       15.12       16.04      2.03 o 
   8   6   6       12.51       13.57      2.45 o 
   9   6   6        0.30        0.63      1.93 o 
  10   6   6       14.58       18.47      2.78 o 
 -11   7   6        0.85        2.05      2.40 o 
 -10   7   6        3.83        3.29      2.59 o 
  -9   7   6        4.85        4.79      2.18 o 
  -8   7   6       13.30       13.37      1.75 o 
  -7   7   6        5.27        5.93      1.64 o 
  -6   7   6        7.14        7.03      1.12 o 
  -5   7   6       10.60        7.13      3.27 o 
  -4   7   6        0.00       -0.22      1.34 o 
  -3   7   6        0.07        0.27      0.76 o 
  -2   7   6       43.42       46.34      3.91 o 
  -1   7   6        3.35        2.04      3.23 o 
   0   7   6        0.82        0.23      1.89 o 
   1   7   6        1.10        6.53      3.47 o 
   2   7   6       33.39       35.10      3.11 o 
   3   7   6       42.83       43.60      2.67 o 
   4   7   6       69.07       67.30      2.96 o 
   5   7   6        8.77        8.31      2.70 o 
   6   7   6       29.69       31.54      2.26 o 
   7   7   6       23.88       27.02      2.66 o 
   8   7   6        0.29        0.58      2.11 o 
   9   7   6        0.28        0.42      2.38 o 
  10   7   6        0.01        0.41      2.55 o 
 -11   8   6        0.55        0.40      2.10 o 
 -10   8   6       11.30       17.01      2.70 o 
  -9   8   6        1.19        0.94      1.59 o 
  -8   8   6        0.01        1.28      1.79 o 
  -7   8   6        0.82        0.64      2.02 o 
  -6   8   6        2.88        2.88      1.15 o 
  -5   8   6        5.15        4.52      1.21 o 
  -4   8   6       14.25       14.05      1.77 o 
  -3   8   6      151.56      144.18      5.64 o 
  -2   8   6        0.50       -0.14      4.92 o 
  -1   8   6       48.48       44.10      2.77 o 
   0   8   6       32.39       33.96      2.16 o 
   1   8   6       81.39       80.19      3.35 o 
   2   8   6       51.73       50.30      3.14 o 
   3   8   6       99.70       99.53      4.71 o 
   4   8   6      140.20      133.80      3.94 o 
   5   8   6       99.50       87.87      3.54 o 
   6   8   6       51.35       47.66      3.18 o 
   7   8   6        0.18        0.69      2.18 o 
   8   8   6        3.77        2.53      2.47 o 
   9   8   6        3.00        3.10      3.18 o 
 -10   9   6        1.88       -0.44      1.85 o 
  -9   9   6        4.27        4.96      1.82 o 
  -8   9   6       11.90       12.87      2.01 o 
  -7   9   6        2.63        4.98      3.08 o 
  -6   9   6       17.90       21.02      2.28 o 
  -5   9   6        3.87        4.05      1.63 o 
  -4   9   6        1.36        1.30      1.52 o 
  -3   9   6       10.14       10.98      4.75 o 
  -2   9   6        4.08        6.54      5.99 o 
  -1   9   6       78.52       72.76      7.86 o 
   0   9   6       12.69       20.14      5.48 o 
   1   9   6       67.55       76.99      3.34 o 
   2   9   6       42.45       43.92      3.55 o 
   3   9   6        0.02        0.83      2.10 o 
   4   9   6       36.71       35.13      2.94 o 
   5   9   6        3.80        3.68      1.99 o 
   6   9   6        0.22        1.14      2.00 o 
   7   9   6        0.33        1.30      2.36 o 
   8   9   6       32.56       38.39      3.48 o 
   9   9   6        9.90       10.21      2.50 o 
 -10  10   6        4.97        4.64      2.57 o 
  -9  10   6        4.87        1.91      2.01 o 
  -8  10   6        9.83        6.18      2.67 o 
  -7  10   6        4.40        5.43      1.71 o 
  -6  10   6        0.22       -0.05      1.01 o 
  -5  10   6       23.76       27.70      1.97 o 
  -4  10   6       45.58       47.22      1.57 o 
  -3  10   6        1.54        2.16      3.50 o 
  -2  10   6        0.00        0.14      3.52 o 
  -1  10   6        5.51       13.10      3.77 o 
   0  10   6       32.29       27.60      5.98 o 
   1  10   6        0.05        0.47      2.05 o 
   2  10   6       26.73       30.19      2.40 o 
   3  10   6       42.98       37.96      4.14 o 
   4  10   6        8.27        9.36      2.48 o 
   5  10   6        3.19        2.54      2.27 o 
   6  10   6       12.38       12.72      3.07 o 
   7  10   6        7.67        6.51      2.32 o 
   8  10   6        2.38        3.54      2.13 o 
  -9  11   6        0.57       -0.70      2.21 o 
  -8  11   6       39.65       43.93      2.95 o 
  -7  11   6       78.77       74.94      3.54 o 
  -6  11   6       19.90       23.44      2.17 o 
  -5  11   6        2.50        1.64      1.47 o 
  -4  11   6        0.72       -0.18      1.28 o 
  -3  11   6       24.27       56.72     25.85 o 
  -2  11   6      117.95      128.43      7.59 o 
  -1  11   6        3.31       -1.33      3.50 o 
   0  11   6        0.18        0.62      1.16 o 
   1  11   6        6.08        6.49      2.35 o 
   2  11   6       13.65       13.73      1.96 o 
   3  11   6       23.28       20.30      2.33 o 
   4  11   6        6.04        8.43      2.87 o 
   5  11   6        0.79       -2.06      2.23 o 
   6  11   6        5.37        8.27      3.04 o 
   7  11   6       12.69       15.40      2.68 o 
   8  11   6        2.67        2.02      5.38 o 
  -8  12   6       29.41       24.98      2.63 o 
  -7  12   6       11.81       12.34      1.90 o 
  -6  12   6       36.81       32.17      4.23 o 
  -5  12   6       16.18       19.54      5.37 o 
  -4  12   6        4.35        5.45      4.33 o 
  -3  12   6       49.28       54.37      7.09 o 
  -2  12   6       52.85       69.32      9.84 o 
  -1  12   6       24.03       64.65     35.64 o 
   0  12   6       81.18       74.57      5.59 o 
   1  12   6      119.84      122.61      3.48 o 
   2  12   6       71.97       71.40      4.30 o 
   3  12   6        0.60       -0.22      1.78 o 
   4  12   6       16.51       20.18      2.65 o 
   5  12   6        3.95        4.29      2.91 o 
   6  12   6        0.28       -0.07      2.51 o 
   7  12   6        8.55        9.23      2.44 o 
  -6  13   6       38.41       44.13      4.53 o 
  -5  13   6        3.10        2.75      4.16 o 
  -4  13   6       10.95       19.85      4.99 o 
  -3  13   6       31.59       40.98      5.50 o 
  -2  13   6        4.97        3.17      5.46 o 
  -1  13   6      164.26      165.48     11.16 o 
   0  13   6       42.11       47.78      7.79 o 
   1  13   6        9.30       11.24      7.76 o 
   2  13   6       67.98       68.10      3.44 o 
   3  13   6       41.93       42.48      2.82 o 
   4  13   6        0.08        0.57      1.96 o 
   5  13   6       13.69       10.52      2.91 o 
   6  13   6        6.19       10.41      3.00 o 
  -6  14   6        1.66        2.69      4.97 o 
  -5  14   6       38.89       43.99      5.37 o 
  -4  14   6      101.90       98.25      8.89 o 
  -3  14   6       25.43       25.27      5.57 o 
  -2  14   6       12.56        9.51      5.80 o 
  -1  14   6       50.11       56.72      8.86 o 
   0  14   6       17.29       12.95      6.84 o 
   1  14   6       15.12       17.47      4.60 o 
   2  14   6       14.22       18.46      4.95 o 
   3  14   6        0.01        0.03      2.49 o 
   4  14   6        2.32        1.82      2.06 o 
   5  14   6        2.01        3.24      2.93 o 
  -4  15   6       12.68       23.98      9.95 o 
  -3  15   6        6.79       10.24      6.32 o 
  -2  15   6        3.96        5.21      5.73 o 
  -1  15   6        0.41        1.66      5.18 o 
   0  15   6        3.15        2.03      4.22 o 
   1  15   6       33.35       41.95      5.06 o 
   2  15   6        6.60        4.76      4.71 o 
   3  15   6        1.81        0.73      4.15 o 
  -1  16   6        0.60       -0.39     10.15 o 
 -11   1   7       11.76        9.62      3.91 o 
 -10   1   7        5.98        2.86      3.04 o 
  -9   1   7        4.53        3.37      2.51 o 
  -8   1   7       25.23       25.60      1.84 o 
  -7   1   7        7.62       10.01      1.78 o 
  -6   1   7       24.11       24.00      1.73 o 
  -5   1   7       40.74       42.72      2.32 o 
  -4   1   7        0.79        3.06      1.30 o 
  -3   1   7       18.01       20.16      1.60 o 
  -2   1   7        0.23        0.24      0.83 o 
  -1   1   7        4.09        4.55      0.78 o 
   0   1   7        2.60        1.71      0.80 o 
   1   1   7       15.76       15.20      1.45 o 
   2   1   7       60.81       73.99      2.83 o 
   3   1   7       20.83       18.77      1.17 o 
   4   1   7        2.28        4.48      0.95 o 
   5   1   7       24.65       20.66      1.56 o 
   6   1   7       54.39       51.93      1.84 o 
   7   1   7       21.82       22.22      1.53 o 
   8   1   7        4.79        3.98      1.56 o 
   9   1   7        7.74        6.17      1.33 o 
 -11   2   7        6.17        2.98      3.24 o 
 -10   2   7        3.17        2.60      2.49 o 
  -9   2   7       11.46       12.67      2.83 o 
  -8   2   7       31.69       32.01      2.23 o 
  -7   2   7        2.67        1.76      1.74 o 
  -6   2   7      120.20      112.16      4.25 o 
  -5   2   7       83.47       73.53      2.97 o 
  -4   2   7        6.12        7.03      1.56 o 
  -3   2   7        3.27        3.26      1.30 o 
  -2   2   7        0.02        0.03      0.69 o 
  -1   2   7        0.07        0.22      0.83 o 
   0   2   7       13.80       17.10      1.23 o 
   1   2   7        0.83        0.62      0.64 o 
   2   2   7       14.34       13.52      0.90 o 
   3   2   7        0.46       -0.18      0.71 o 
   4   2   7       57.76       56.14      2.17 o 
   5   2   7       86.62       80.80      3.09 o 
   6   2   7       30.59       32.15      2.00 o 
   7   2   7        2.57        2.96      1.09 o 
   8   2   7        5.18        2.91      1.89 o 
   9   2   7        1.77        2.00      1.81 o 
 -11   3   7        0.98        1.40      2.28 o 
 -10   3   7        0.04        1.09      3.03 o 
  -9   3   7        2.23        2.30      2.04 o 
  -8   3   7        1.90        2.19      1.64 o 
  -7   3   7       15.32       12.68      2.79 o 
  -6   3   7        8.28       10.31      1.82 o 
  -5   3   7       21.75       23.11      1.39 o 
  -4   3   7        9.32        6.64      1.05 o 
  -3   3   7        8.98        9.76      1.32 o 
  -2   3   7        0.72        1.03      0.96 o 
  -1   3   7        4.50        4.92      1.11 o 
   0   3   7       11.02       13.54      3.52 o 
   1   3   7       23.26       24.14      1.95 o 
   2   3   7        8.11        3.81      1.78 o 
   3   3   7        1.45        1.47      2.03 o 
   4   3   7       14.20       17.36      1.88 o 
   5   3   7       34.57       32.67      2.07 o 
   6   3   7        0.92       -0.24      1.41 o 
   7   3   7        6.75        7.83      3.10 o 
   8   3   7        0.04        0.12      1.77 o 
   9   3   7        0.01        0.18      1.58 o 
 -10   4   7       23.09       24.29      7.98 o 
  -9   4   7        1.30        1.04      1.71 o 
  -8   4   7        1.90        0.84      1.61 o 
  -7   4   7        0.21       -0.49      1.33 o 
  -6   4   7        7.41        6.09      1.34 o 
  -5   4   7        0.09        0.33      1.08 o 
  -4   4   7       14.23       13.16      1.26 o 
  -3   4   7        2.25        1.41      1.00 o 
  -2   4   7        6.51        7.89      0.79 o 
  -1   4   7       27.67       29.34      2.93 o 
   0   4   7       83.91       75.08      2.65 o 
   1   4   7        4.94        8.02      2.35 o 
   2   4   7        0.05        0.13      1.47 o 
   3   4   7       19.16       21.96      1.92 o 
   4   4   7      103.24      100.66      3.18 o 
   5   4   7        8.39        5.41      2.02 o 
   6   4   7       20.93       22.00      2.65 o 
   7   4   7        2.16        2.32      2.71 o 
   8   4   7        2.02        1.56      2.09 o 
   9   4   7        0.35        5.30      3.40 o 
 -10   5   7        6.57        4.34      3.94 o 
  -9   5   7        1.05        1.12      1.91 o 
  -8   5   7        4.94        4.06      1.84 o 
  -7   5   7       52.95       46.58      2.01 o 
  -6   5   7        1.44        0.66      1.33 o 
  -5   5   7       29.21       29.24      1.92 o 
  -4   5   7       13.41       15.41      1.40 o 
  -3   5   7        2.37        0.99      0.82 o 
  -2   5   7        1.73        1.24      2.40 o 
  -1   5   7       12.33       11.11      1.96 o 
   0   5   7        2.43        4.11      1.74 o 
   1   5   7       22.97       24.06      4.08 o 
   2   5   7       16.51       16.12      1.92 o 
   3   5   7        1.09        4.63      2.28 o 
   4   5   7       31.10       34.20      2.37 o 
   5   5   7        6.79        4.02      1.83 o 
   6   5   7        5.97        4.59      1.94 o 
   7   5   7        5.30        3.58      2.24 o 
   8   5   7        0.04        0.61      1.81 o 
 -10   6   7        0.00        1.23      2.69 o 
  -9   6   7        4.43        2.94      2.98 o 
  -8   6   7        0.78        1.65      2.72 o 
  -7   6   7        0.11        3.31      2.38 o 
  -6   6   7        0.00        0.53      1.03 o 
  -5   6   7       16.84       14.10      1.54 o 
  -4   6   7       18.85       15.99      1.28 o 
  -3   6   7        9.05       12.29      1.58 o 
  -2   6   7       19.28       20.34      5.83 o 
  -1   6   7        4.61        7.00      2.87 o 
   0   6   7       22.46       20.02      3.89 o 
   1   6   7        2.81       -0.04      3.16 o 
   2   6   7        7.45       10.44      2.60 o 
   3   6   7       22.10       24.54      2.42 o 
   4   6   7       22.88       25.99      2.09 o 
   5   6   7        0.77        0.72      1.95 o 
   6   6   7       19.79       24.68      2.88 o 
   7   6   7        0.03        0.28      2.45 o 
   8   6   7        1.41        2.70      2.31 o 
  -9   7   7        3.56        1.46      2.69 o 
  -8   7   7       12.47       18.37      2.87 o 
  -7   7   7       11.74       13.48      2.82 o 
  -6   7   7       10.53        7.91      2.42 o 
  -5   7   7       12.68       13.05      3.15 o 
  -4   7   7       77.85       74.85      7.94 o 
  -3   7   7       56.80       53.63      3.14 o 
  -2   7   7       19.87       24.94      4.04 o 
  -1   7   7        3.86        5.43      3.54 o 
   0   7   7        5.39        3.68      2.51 o 
   1   7   7       89.98       91.26      4.60 o 
   2   7   7       78.86       87.56      4.23 o 
   3   7   7        0.02       -0.09      1.86 o 
   4   7   7        5.26        5.59      2.28 o 
   5   7   7        9.18       10.14      2.09 o 
   6   7   7        0.11        1.08      2.26 o 
   7   7   7        4.57        6.12      2.21 o 
   8   7   7        0.69        0.41      1.97 o 
  -9   8   7        4.31        2.34      3.19 o 
  -8   8   7        0.13        0.08      2.11 o 
  -7   8   7        1.76        1.18      1.52 o 
  -6   8   7       11.82       12.91      2.98 o 
  -5   8   7        4.22        2.36      3.15 o 
  -4   8   7        7.47        5.72      3.68 o 
  -3   8   7        5.86        4.95      3.44 o 
  -2   8   7        1.19        4.01      3.11 o 
  -1   8   7       14.53       23.03      6.34 o 
   0   8   7        8.21        7.90      2.87 o 
   1   8   7        7.46        4.97      2.39 o 
   2   8   7        0.14        1.31      2.02 o 
   3   8   7       15.24       15.22      2.41 o 
   4   8   7        4.95        4.90      2.65 o 
   5   8   7        3.03        2.62      2.36 o 
   6   8   7        3.94        3.05      2.34 o 
   7   8   7        0.05       -1.94      1.94 o 
  -8   9   7        0.35       -0.41      3.99 o 
  -7   9   7        0.20        0.13      4.47 o 
  -6   9   7       10.27       13.89      3.62 o 
  -5   9   7       13.35       12.74      3.30 o 
  -4   9   7        1.27        1.25      2.71 o 
  -3   9   7        0.75        0.76      4.12 o 
  -2   9   7        1.62        3.97      5.97 o 
  -1   9   7        0.00        2.10      5.63 o 
   0   9   7        0.03        0.14      2.35 o 
   1   9   7        4.92       16.03      5.86 o 
   2   9   7       89.84       92.38      5.76 o 
   3   9   7      129.30      123.25      4.38 o 
   4   9   7       13.31       15.60      4.30 o 
   5   9   7        2.37        2.08      2.48 o 
   6   9   7       20.17       20.49      3.42 o 
   7   9   7        1.57        1.90      2.19 o 
  -8  10   7       15.77       17.26      7.07 o 
  -7  10   7        3.13        3.96      4.78 o 
  -6  10   7        0.02       -0.26      3.82 o 
  -5  10   7        6.27        7.39      3.33 o 
  -4  10   7       25.42       30.67      4.47 o 
  -3  10   7       19.77       26.24      4.40 o 
  -2  10   7        0.19        1.72      6.18 o 
  -1  10   7        2.32       -0.55      4.27 o 
   0  10   7        9.54       16.10      7.93 o 
   1  10   7       28.78       24.28      5.91 o 
   2  10   7       39.81       42.28      7.83 o 
   3  10   7       33.42       30.68      3.20 o 
   4  10   7       16.04       19.71      2.64 o 
   5  10   7        3.76        4.17      3.43 o 
   6  10   7        0.07        1.69      2.25 o 
  -7  11   7        0.06       -0.39      4.06 o 
  -6  11   7        0.06       -1.52      3.62 o 
  -5  11   7        5.69        6.17      5.63 o 
  -4  11   7        2.56        2.79      2.90 o 
  -3  11   7       19.60       16.22      4.60 o 
  -2  11   7       33.06       27.55      5.66 o 
  -1  11   7       15.69       14.06      5.61 o 
   0  11   7        5.25        4.65      2.35 o 
   1  11   7       16.66       16.40      3.14 o 
   2  11   7       13.85       17.87      4.10 o 
   3  11   7       10.27       14.93      3.83 o 
   4  11   7       59.29       58.68      3.60 o 
   5  11   7       17.38       19.49      3.40 o 
  -6  12   7        4.85        9.10      4.49 o 
  -5  12   7        9.37       11.76      4.96 o 
  -4  12   7        8.27        5.48      5.81 o 
  -3  12   7        4.02        1.86      5.18 o 
  -2  12   7        1.34        2.07      4.67 o 
  -1  12   7       10.63       14.57      7.01 o 
   0  12   7        5.81        6.62      4.22 o 
   1  12   7        5.58        3.85      4.05 o 
   2  12   7        4.76        2.47      1.88 o 
   3  12   7        1.59        1.66      1.99 o 
   4  12   7        0.98        1.05      2.37 o 
  -4  13   7        0.00        4.13      4.63 o 
  -3  13   7        1.71       -2.55      5.58 o 
  -2  13   7        2.43        2.14      7.70 o 
  -1  13   7        0.00        0.20      3.88 o 
   0  13   7        2.35        6.17      4.38 o 
   1  13   7        2.84        1.78      3.46 o 
   2  13   7        1.43        2.14      4.16 o 
  -9   0   8        0.79       -0.41      2.46 o 
  -8   0   8       14.12       12.78      4.79 o 
  -7   0   8      163.77      127.03     11.94 o 
  -6   0   8      271.98      220.34     21.56 o 
  -5   0   8      167.82      137.02      9.88 o 
  -4   0   8        1.23       -1.21      1.61 o 
  -3   0   8        2.01        2.59      2.17 o 
  -2   0   8        6.91       10.69      2.21 o 
  -1   0   8       58.11       49.81      2.65 o 
   0   0   8       28.51       22.76      2.27 o 
   1   0   8       13.99       17.25      1.81 o 
   2   0   8        3.91        2.31      2.86 o 
   3   0   8       35.63       42.67      5.18 o 
   4   0   8        9.96        6.50      4.71 o 
   5   0   8       26.75       41.78      9.93 o 
   6   0   8        0.05        1.79      4.43 o 
   7   0   8       25.02       25.91      9.98 o 
  -9   1   8        0.02        0.34      1.60 o 
  -8   1   8        0.19        0.47      1.98 o 
  -7   1   8        4.16        2.54      1.64 o 
  -6   1   8       36.91       29.02      2.73 o 
  -5   1   8       14.76       10.89      1.35 o 
  -4   1   8        0.55        1.06      1.08 o 
  -3   1   8        1.29        2.15      1.03 o 
  -2   1   8        0.10        0.19      0.99 o 
  -1   1   8        0.01       -0.17      0.85 o 
   0   1   8        0.08       -0.18      1.53 o 
   1   1   8        0.86        0.76      1.11 o 
   2   1   8        0.19        0.42      1.63 o 
   3   1   8        2.72        1.40      1.72 o 
   4   1   8       50.63       53.22      4.39 o 
   5   1   8        9.97       10.20      2.71 o 
   6   1   8        7.87        8.46      4.36 o 
   7   1   8        1.05        1.91      3.24 o 
  -9   2   8        1.93        1.38      1.54 o 
  -8   2   8       20.39       19.47      2.68 o 
  -7   2   8       73.72       60.48      4.16 o 
  -6   2   8       23.84       16.80      1.74 o 
  -5   2   8        0.26        0.43      1.28 o 
  -4   2   8        0.02        0.33      0.83 o 
  -3   2   8        7.05        9.62      1.95 o 
  -2   2   8        4.75        6.64      2.55 o 
  -1   2   8       18.39       25.63      2.45 o 
   0   2   8       46.43       51.81      3.16 o 
   1   2   8       16.12       15.35      2.86 o 
   2   2   8        1.06        2.59      2.36 o 
   3   2   8        0.98        2.22      1.50 o 
   4   2   8        1.28        0.61      1.46 o 
   5   2   8       32.04       34.11      2.61 o 
   6   2   8        0.69        0.52      2.59 o 
   7   2   8        3.61        2.67      2.60 o 
  -8   3   8        4.84        4.10      2.01 o 
  -7   3   8        6.27        4.08      1.53 o 
  -6   3   8        0.36       -0.55      1.16 o 
  -5   3   8        3.41        2.65      1.43 o 
  -4   3   8        5.85        8.82      2.11 o 
  -3   3   8        1.59        2.26      2.13 o 
  -2   3   8        1.10        1.67      1.74 o 
  -1   3   8        3.65        3.28      1.72 o 
   0   3   8        8.20       11.21      2.83 o 
   1   3   8       11.34       14.65      2.13 o 
   2   3   8        4.41        4.72      2.90 o 
   3   3   8       39.67       48.03      2.93 o 
   4   3   8       43.17       42.84      2.41 o 
   5   3   8       48.54       44.29      2.66 o 
   6   3   8      102.50       98.61      2.89 o 
   7   3   8        0.38       -2.86      4.77 o 
  -8   4   8        2.73        0.98      1.77 o 
  -7   4   8        0.02       -0.97      1.74 o 
  -6   4   8        0.01       -0.04      2.12 o 
  -5   4   8        1.41        0.97      1.84 o 
  -4   4   8        0.19        0.49      1.34 o 
  -3   4   8        1.49        0.37      1.50 o 
  -2   4   8       17.42       21.76      3.49 o 
  -1   4   8        7.87        9.03      1.59 o 
   0   4   8        0.72       -0.44      2.09 o 
   1   4   8        0.71        3.07      1.85 o 
   2   4   8        0.11       -0.25      1.83 o 
   3   4   8        1.87       -0.05      1.92 o 
   4   4   8       16.41       12.15      2.06 o 
   5   4   8       74.90       70.20      2.63 o 
   6   4   8       23.25       19.73      2.40 o 
  -8   5   8        1.67        1.19      4.70 o 
  -7   5   8        0.89        1.09      4.55 o 
  -6   5   8        0.00        0.55      2.30 o 
  -5   5   8        3.04        2.95      1.98 o 
  -4   5   8       14.79       14.47      1.83 o 
  -3   5   8        4.15        2.93      2.54 o 
  -2   5   8        1.48        0.87      1.67 o 
  -1   5   8        6.95       14.15      3.17 o 
   0   5   8        0.05        0.61      3.30 o 
   1   5   8        9.31        8.58      3.67 o 
   2   5   8        5.26        7.62      2.13 o 
   3   5   8        0.87        2.63      1.73 o 
   4   5   8       10.73       16.50      3.33 o 
   5   5   8        8.32       12.31      2.71 o 
   6   5   8        0.99        0.70      2.22 o 
  -7   6   8        4.38        0.62      3.11 o 
  -6   6   8        2.84        1.13      4.42 o 
  -5   6   8        3.84        2.12      3.24 o 
  -4   6   8        0.04        0.32      1.32 o 
  -3   6   8        6.43        4.43      2.24 o 
  -2   6   8        7.78        4.86      2.00 o 
  -1   6   8       20.47       20.74      3.35 o 
   0   6   8        2.15       -0.39      3.08 o 
   1   6   8        6.93        9.60      3.98 o 
   2   6   8        9.81        6.17      2.63 o 
   3   6   8       10.11        8.65      2.31 o 
   4   6   8       50.64       60.36      4.39 o 
   5   6   8       18.15       31.55      2.81 o 
   6   6   8        9.09       10.09      3.87 o 
  -7   7   8        3.54        1.90      2.88 o 
  -6   7   8        0.68       -0.84      3.07 o 
  -5   7   8        0.64        1.02      2.53 o 
  -4   7   8        1.61        2.08      3.07 o 
  -3   7   8        4.54        3.85      2.80 o 
  -2   7   8        0.85       -0.49      3.36 o 
  -1   7   8        3.13        3.82      3.53 o 
   0   7   8        1.12        1.24      3.25 o 
   1   7   8        0.19        1.48      2.45 o 
   2   7   8       39.79       47.10      4.42 o 
   3   7   8       12.59       11.85      2.66 o 
   4   7   8        1.72        3.42      2.65 o 
   5   7   8        3.19       -0.28      2.96 o 
  -6   8   8        5.79        4.69      3.90 o 
  -5   8   8       15.89       14.49      6.00 o 
  -4   8   8        4.62        1.62      3.08 o 
  -3   8   8        4.25        4.04      2.40 o 
  -2   8   8        1.05        1.31      3.21 o 
  -1   8   8        5.65        4.00      3.83 o 
   0   8   8       31.23       33.71      8.52 o 
   1   8   8       45.20       46.39      3.63 o 
   2   8   8        7.81        7.51      3.42 o 
   3   8   8       30.27       32.02      2.95 o 
   4   8   8       46.41       42.24      3.60 o 
  -5   9   8        0.01        0.89      3.66 o 
  -4   9   8        8.99        8.75      3.77 o 
  -3   9   8        3.66        1.73      2.80 o 
  -2   9   8        6.27        7.88      4.32 o 
  -1   9   8        0.09        1.17      3.27 o 
   0   9   8       15.21       19.00      4.10 o 
   1   9   8        8.49        5.08      3.09 o 
   2   9   8        3.57        2.62      3.14 o 
   3   9   8       33.02       36.64      3.24 o 
  -4  10   8        3.26        1.76      3.83 o 
  -3  10   8        0.00       -1.11      3.34 o 
  -2  10   8        0.22        0.56      5.94 o 
  -1  10   8        4.30        3.30      4.96 o 
   0  10   8        2.45        2.67      3.49 o 
   1  10   8       18.61       19.43      3.38 o 
   2  10   8       16.34       15.93      3.28 o 
  -1  11   8        0.07        2.41      6.39 o 
  -5   1   9       14.65       18.81      2.77 o 
  -4   1   9        0.65        1.37      1.50 o 
  -3   1   9        8.74       13.60      3.05 o 
  -2   1   9        5.29        6.14      3.02 o 
  -1   1   9        6.24        3.21      5.32 o 
   0   1   9       19.33       16.79      3.78 o 
   1   1   9        0.16        2.07      3.14 o 
   2   1   9        2.23        1.55      4.00 o 
   3   1   9        0.00        2.08      3.25 o 
  -5   2   9        1.95        1.57      1.98 o 
  -4   2   9        9.82       15.19      2.78 o 
  -3   2   9       10.72       13.18      2.03 o 
  -2   2   9        8.19       12.10      2.64 o 
  -1   2   9        1.87        1.64      2.83 o 
   0   2   9        1.78        2.41      5.44 o 
   1   2   9        0.04        1.90      3.12 o 
   2   2   9        2.68        4.15      5.27 o 
   3   2   9       31.61       36.12      5.52 o 
  -5   3   9        1.58        0.88      1.83 o 
  -4   3   9        0.37        1.86      1.87 o 
  -3   3   9        1.16        2.24      2.13 o 
  -2   3   9        4.70        4.57      2.48 o 
  -1   3   9       11.62       12.71      1.86 o 
   0   3   9        4.63        2.13      1.39 o 
   1   3   9        0.00       -2.02      5.10 o 
  -4   4   9        8.34       13.04      2.61 o 
  -3   4   9        0.11        0.36      1.69 o 
  -2   4   9        6.52        2.18      1.59 o 
  -1   4   9       49.61       56.06      3.82 o 
   0   4   9        1.76        1.56      2.53 o 
   1   4   9        0.01       -0.84      2.52 o 
   2   4   9       33.05       40.33      4.79 o 
  -3   5   9        0.03        2.28      1.94 o 
  -2   5   9       21.05       24.18     10.07 o 
  -1   5   9        3.97        8.37      5.12 o 
   0   5   9        0.05       -1.00      1.87 o 
   1   5   9        9.36       22.67      4.58 o 
  -2   6   9        3.19        2.52      2.75 o 
  -1   6   9        3.57        4.82      2.10 o 
   0   6   9        0.01        1.46      3.36 o 
                                                 
